# Supplementary material for: Integrated analysis using ToppMiR uncovers altered miRNA– mRNA regulatory networks in pediatric hepatocellular carcinoma—A pilot study
Source: Cancer Rep (Hoboken). 2022 Jul 20;6(1):e1685. doi: 10.1002/cnr2.1685 (PMC9875636; doi:10.1002/cnr2.1685)
Supplement: Supplementary file 2 — TABLE S1 List of samples included in datasets TABLE S2. Differentially expressed miRNAs in Tumor versus Control TABLE S3. Differentially expressed miRNAs in FLC versus Control TABLE S4. Differentially expressed miRNAs in BG versus Control TABLE S5. Differentially expressed mRNAs in Tumor versus Control TABLE S6. Top‐ranked mRNA targets, Tumor versus Control TABLE S7. Top‐ranked mRNA targets, FLC versus Control TABLE S8. Differentially expressed mRNAs in BG versus Control TABLE S9. Top‐ranked mRNA targets, BG versus Control [file CNR2-6-e1685-s002.xlsx]

## Sheet: Table S1
Table S1. List of samples included in datasets
	Analysisa	C2-T	C10-T	C14-T	C1-T	C5-T	C13-T	C2-BG	C10-BG	C14-BG	C1-BG	N1	N2	N3	N4	List of differentially expressed genes/miRNAs	Prioritized list using ToppMiR
mRNA profiling	Tumor vs. Control	•	•	•	•	•	•					•	•	•	•	Supporting Information Table S5	Supporting Information Table S6
	FLC vs. Control				•		•					•	•	•	•	available elsewhere (manuscript in revision)	Supporting Information Table S7
	BG vs. Control							•	•	•	•	•	•	•	•	Supporting Information Table S8	Supporting Information Table S9
miRNA profiling	Tumor vs. Control	•	•		•	•							•		•	Supporting Information Table S2	Table 2
	FLC vs. Control				•	•							•		•	Supporting Information Table S3	Table 3
	BG vs. Control							•	•		•		•		•	Supporting Information Table S4	Table 4
a) Tumor includes both non-FLC and FLC tumors; BG = corresponding paired non-tumorous livers from patients with liver cancer; Control = control livers from patients without liver disease

## Sheet: Table S2
Table S2. Differentially expressed miRNAs in Tumor vs. Control
	log(Fold Change)	AveExpr	P.Value	adj.P.Val
hsa-miR-3653-5p	-5.01	4.674	5.518e-06	0.003603
hsa-miR-214-3p	4.62	7.509	3.184e-05	0.006362
hsa-miR-133a-3p	7.248	3.839	4.036e-05	0.006362
hsa-miR-1468-5p	-3.739	5.549	4.339e-05	0.006362
hsa-miR-493-5p	7.156	3.761	6.573e-05	0.006362
hsa-miR-33b-5p	-5.615	2.348	6.795e-05	0.006362
hsa-miR-92b-3p	7.222	3.817	6.82e-05	0.006362
hsa-miR-132-3p	4.248	6.664	0.0001337	0.01092
hsa-miR-378a-3p	-3.079	11.72	0.000163	0.01141
hsa-miR-1307-5p	-3.541	4.587	0.0001748	0.01141
hsa-miR-195-5p	3.67	9.893	0.000215	0.01248
hsa-miR-20b-5p	6.865	3.515	0.0002511	0.01248
hsa-miR-4450	-4.224	2.2	0.0002536	0.01248
hsa-miR-500a-5p	5.431	3.336	0.0002883	0.01248
hsa-miR-378a-5p	-2.938	5.965	0.0003042	0.01248
hsa-miR-376b-3p	6.823	3.48	0.0003059	0.01248
hsa-miR-4732-3p	-3.95	2.302	0.0004234	0.01626
hsa-miR-1185-1-3p	6.436	3.165	0.0005016	0.01792
hsa-miR-139-3p	-2.682	7.457	0.0005213	0.01792
hsa-miR-374a-5p	3.35	8.292	0.0007239	0.02319
hsa-miR-450b-5p	4.122	5.08	0.0007798	0.02319
hsa-miR-339-5p	-2.742	7.855	0.0007812	0.02319
hsa-miR-377-3p	4.263	5.19	0.0009077	0.02577
hsa-miR-143-3p	3.045	14.74	0.0009773	0.02627
hsa-miR-125b-1-3p	3.813	3.915	0.001006	0.02627
hsa-miR-7706	-2.622	4.632	0.001081	0.02714
hsa-miR-374b-5p	3.989	5.268	0.001206	0.02845
hsa-miR-708-5p	4.255	6.724	0.00122	0.02845
hsa-miR-500b-5p	4.839	2.881	0.001385	0.03118
hsa-miR-378b	-3.976	1.875	0.001522	0.03314
hsa-miR-612	-4.316	1.646	0.001618	0.03408
hsa-miR-490-3p	-3.088	3.521	0.001861	0.0364
hsa-miR-3173-5p	-2.613	3.442	0.001931	0.0364
hsa-miR-378c	-2.828	5.51	0.002028	0.0364
hsa-miR-4632-3p	-3.962	1.699	0.002066	0.0364
hsa-miR-411-5p	3.588	5.655	0.002109	0.0364
hsa-miR-199a-3p	2.593	14.88	0.002118	0.0364
hsa-miR-199b-3p	2.593	14.88	0.002118	0.0364
hsa-miR-1-3p	3.747	5.352	0.002175	0.03641
hsa-miR-422a	-2.99	2.472	0.002251	0.03658
hsa-let-7b-3p	4.509	3.271	0.002297	0.03658
hsa-miR-135b-5p	5.172	4.563	0.00248	0.03856
hsa-miR-335-5p	3.092	7.588	0.00254	0.03858
hsa-miR-378g	-2.748	3.313	0.002775	0.0408
hsa-miR-378h	-3.406	2.415	0.002811	0.0408
hsa-miR-1285-5p	-3.469	3.052	0.003101	0.04402
hsa-miR-191-3p	-2.425	4.41	0.003343	0.04566
hsa-miR-4686	-3.164	3.819	0.003455	0.04566
hsa-miR-432-5p	3.161	7.231	0.003552	0.04566
hsa-miR-874-3p	-2.381	5.723	0.00356	0.04566
hsa-miR-193b-5p	-2.367	7.499	0.003602	0.04566
hsa-miR-10a-5p	2.687	10.19	0.003636	0.04566
hsa-miR-4524a-3p	-2.715	2.68	0.003737	0.04583
hsa-miR-1269b	-3.292	2.589	0.003823	0.04583
hsa-let-7a-3p	3.623	3.921	0.00386	0.04583
hsa-miR-361-5p	2.785	7.95	0.003972	0.0463
hsa-miR-340-5p	2.684	7.656	0.004041	0.0463

## Sheet: Table S3
Table S3. Differentially expressed miRNAs in FLC vs. Control
	log(Fold Change)	AveExpr	P.Value	adj.P.Val
hsa-miR-1307-5p	-6.114	4.892	3.182e-08	1.659e-05
hsa-miR-214-3p	5.076	7.488	5.652e-08	1.659e-05
hsa-miR-378a-3p	-4.461	12.01	6.628e-07	0.0001297
hsa-miR-195-5p	4.075	9.837	1.072e-06	0.0001444
hsa-miR-374b-5p	4.518	5.362	1.23e-06	0.0001444
hsa-miR-493-5p	7.647	3.842	3.006e-06	0.0002941
hsa-miR-320d	-4.056	8.407	4.047e-06	0.0003394
hsa-miR-92b-3p	7.627	3.823	5.293e-06	0.0003884
hsa-miR-374a-5p	3.508	8.052	1.074e-05	0.0007008
hsa-miR-5589-5p	-4.563	4.171	1.787e-05	0.001049
hsa-miR-132-3p	4.374	6.338	2.28e-05	0.001207
hsa-miR-378c	-4.479	5.736	2.468e-05	0.001207
hsa-miR-133a-3p	7.231	3.49	3.477e-05	0.00157
hsa-miR-708-5p	4.802	6.765	4.073e-05	0.001708
hsa-miR-10a-5p	3.094	10.19	4.769e-05	0.001866
hsa-miR-378g	-4.826	3.523	5.549e-05	0.002036
hsa-miR-450b-5p	4.588	5.188	6.526e-05	0.002218
hsa-miR-20b-5p	7.317	3.562	7.084e-05	0.002218
hsa-miR-378a-5p	-3.243	6.323	7.412e-05	0.002218
hsa-miR-590-3p	3.354	5.014	7.558e-05	0.002218
hsa-miR-361-5p	3.135	7.903	8.048e-05	0.00225
hsa-miR-335-5p	3.534	7.565	8.846e-05	0.00236
hsa-miR-320c	-3.551	9.594	0.0001313	0.003244
hsa-miR-199a-3p	2.787	14.7	0.0001381	0.003244
hsa-miR-199b-3p	2.787	14.7	0.0001381	0.003244
hsa-miR-3653-5p	-6.229	5.041	0.0001789	0.004038
hsa-let-7b-3p	5.114	3.412	0.0002084	0.004531
hsa-miR-422a	-4.712	2.665	0.0003116	0.006424
hsa-miR-548b-3p	-4.096	3.076	0.0003218	0.006424
hsa-miR-1-3p	4.297	5.388	0.0003319	0.006424
hsa-miR-210-3p	-4.554	6.927	0.0003392	0.006424
hsa-miR-139-3p	-3.072	7.802	0.0003582	0.006571
hsa-miR-20a-5p	2.705	9.061	0.000376	0.006581
hsa-miR-7706	-3.146	4.947	0.0003815	0.006581
hsa-miR-320b	-3.264	9.733	0.0003924	0.006581
hsa-miR-26a-5p	3.028	13.45	0.0004189	0.006649
hsa-miR-500a-5p	5.35	2.966	0.0004253	0.006649
hsa-miR-377-3p	3.393	4.06	0.0004404	0.006649
hsa-let-7a-3p	4.089	3.923	0.0004417	0.006649
hsa-miR-4686	-4.36	4.145	0.0005053	0.007415
hsa-miR-218-5p	2.998	8.351	0.0005497	0.007869
hsa-miR-3615	-2.88	6.937	0.0005938	0.008299
hsa-miR-345-5p	-3.005	6.991	0.0006301	0.008602
hsa-miR-1468-5p	-4.235	6.046	0.0006513	0.00869
hsa-miR-874-3p	-3.027	5.995	0.000697	0.008928
hsa-miR-375	-3.096	6.771	0.0006997	0.008928
hsa-miR-378d	-4.131	2.894	0.000725	0.009054
hsa-miR-299-5p	4.073	4.015	0.0007754	0.009482
hsa-miR-150-5p	2.812	9.205	0.0008042	0.009634
hsa-miR-494-3p	3.928	4.081	0.0009041	0.01061
hsa-miR-378i	-3.452	7.801	0.001088	0.01253
hsa-miR-138-5p	5.561	2.289	0.001161	0.0131
hsa-miR-191-3p	-3.109	4.653	0.001236	0.01369
hsa-miR-125b-1-3p	3.688	3.521	0.001317	0.01429
hsa-miR-1269a	-5.239	2.048	0.001339	0.01429
hsa-miR-485-3p	2.989	4.027	0.001386	0.01452
hsa-miR-29c-5p	-2.814	8.666	0.001453	0.01491
hsa-let-7d-5p	2.897	9.337	0.001473	0.01491
hsa-miR-500b-5p	4.896	2.643	0.001539	0.01531
hsa-miR-3173-5p	-3.192	3.723	0.001687	0.0165
hsa-miR-340-5p	2.402	7.074	0.001765	0.01675
hsa-miR-376b-3p	5.809	2.447	0.001769	0.01675
hsa-miR-4448	-4.809	7.178	0.001841	0.01702
hsa-miR-196a-5p	5.383	2.183	0.001855	0.01702
hsa-miR-96-5p	3.2	4.729	0.001936	0.01748
hsa-miR-3611	-3.568	3.227	0.002052	0.01825
hsa-miR-1277-5p	2.477	4.971	0.002087	0.01829
hsa-miR-28-3p	-2.464	10.78	0.002134	0.0183
hsa-miR-219a-5p	-3.562	3.303	0.002159	0.0183
hsa-miR-155-5p	2.449	9.755	0.002183	0.0183
hsa-miR-432-5p	2.957	6.617	0.002379	0.01966
hsa-miR-143-3p	2.269	13.68	0.002412	0.01966
hsa-miR-1185-1-3p	5.489	2.252	0.002487	0.02
hsa-miR-337-5p	2.336	5.015	0.00276	0.02162
hsa-miR-1307-3p	-3.38	10.43	0.002763	0.02162
hsa-miR-4450	-4.552	2.539	0.00281	0.0217
hsa-miR-585-3p	5.352	2.172	0.002874	0.02191
hsa-miR-186-5p	-2.286	10.62	0.002945	0.02217
hsa-miR-34c-5p	6.113	2.644	0.003123	0.0232
hsa-miR-378h	-5.323	2.606	0.003356	0.02462
hsa-miR-4732-3p	-4.395	2.637	0.003405	0.02468
hsa-miR-766-5p	-3.449	2.57	0.003485	0.0247
hsa-miR-329-3p	5.193	2.081	0.003492	0.0247
hsa-miR-376c-5p	5.157	2.057	0.003626	0.02534
hsa-miR-376b-5p	5.145	2.051	0.003739	0.02582
hsa-miR-382-3p	5.142	2.048	0.003794	0.0259
hsa-miR-127-3p	-2.145	9.374	0.003861	0.02605
hsa-miR-628-5p	2.98	3.907	0.004001	0.02626
hsa-miR-369-5p	2.264	5.863	0.004019	0.02626
hsa-miR-539-3p	5.299	2.143	0.004026	0.02626
hsa-miR-33b-5p	-5.831	2.663	0.004079	0.02631
hsa-miR-21-5p	2.301	15.76	0.004205	0.02683
hsa-miR-326	-3.488	3.131	0.004331	0.02729
hsa-miR-103a-3p	2.456	10.89	0.004371	0.02729
hsa-miR-26a-1-3p	5.248	2.114	0.004579	0.02829
hsa-miR-101-3p	-2.206	13.47	0.00463	0.02831
hsa-miR-299-3p	3.794	2.674	0.004852	0.02936
hsa-miR-339-5p	-2.947	8.286	0.004939	0.02958
hsa-miR-193b-5p	-2.789	7.799	0.005093	0.03004
hsa-miR-483-5p	-4.247	11.69	0.005147	0.03004
hsa-miR-301a-3p	2.23	5.091	0.005168	0.03004
hsa-miR-143-5p	-2.139	5.394	0.005336	0.03071
hsa-miR-378f	-3.168	3.711	0.005436	0.03088
hsa-miR-29b-1-5p	5.184	2.08	0.005471	0.03088
hsa-miR-144-3p	-2.293	6.291	0.005725	0.032
hsa-miR-411-5p	3.609	5.385	0.005851	0.03218
hsa-miR-194-5p	2.058	11.72	0.005865	0.03218
hsa-miR-497-5p	2.04	8.254	0.006035	0.0328
hsa-miR-548e-5p	-3.128	2.797	0.006243	0.03346
hsa-miR-135a-5p	3.322	3.366	0.006284	0.03346
hsa-miR-30c-2-3p	-2.898	6.449	0.006327	0.03346
hsa-miR-766-3p	5.599	2.309	0.006439	0.03369
hsa-miR-320a	-2.395	11.81	0.006486	0.03369
hsa-miR-454-3p	2.013	7.886	0.006779	0.03491
hsa-miR-15a-5p	2.018	7.724	0.007254	0.03702
hsa-miR-379-5p	2.18	7.921	0.007316	0.03702
hsa-miR-185-3p	-2.905	2.648	0.007557	0.03766
hsa-miR-424-5p	2.531	8.147	0.007606	0.03766
hsa-miR-450a-5p	3.395	2.65	0.007634	0.03766
hsa-let-7e-5p	2.145	11.22	0.008235	0.04029
hsa-miR-323a-3p	3.519	2.5	0.008305	0.04029
hsa-miR-576-5p	3.13	3.11	0.008401	0.04042
hsa-miR-339-3p	-2.54	6.968	0.008623	0.04115
hsa-miR-122-3p	2.833	7.038	0.008978	0.0425
hsa-miR-17-3p	-2.283	5.794	0.009191	0.04286
hsa-miR-769-3p	-2.629	4.657	0.009199	0.04286
hsa-miR-30d-3p	-2.284	5.712	0.009406	0.04348
hsa-miR-425-3p	-2.156	6.286	0.009585	0.04396
hsa-miR-504-5p	3.851	2.239	0.009838	0.04477
hsa-miR-126-5p	2.124	11.06	0.01001	0.0452
hsa-miR-378b	-3.855	2.123	0.01012	0.04533
hsa-miR-205-5p	-3.449	2.154	0.0103	0.04578
hsa-miR-337-3p	4.748	1.855	0.01037	0.04578
hsa-miR-671-5p	-2.914	8.721	0.01061	0.04616
hsa-miR-543	4.732	1.845	0.01062	0.04616
hsa-miR-642a-5p	4.694	1.827	0.01158	0.04997

## Sheet: Table S4
Table S4. Differentially expressed miRNAs in BG vs. Control
	log(Fold Change)	AveExpr	P.Value	adj.P.Val
hsa-miR-1307-5p	-5.461	4.438	3.993e-09	2.141e-06
hsa-miR-483-5p	-3.751	11.24	7.461e-09	2.141e-06
hsa-miR-214-3p	4.33	6.814	3.414e-07	6.533e-05
hsa-miR-20b-5p	7.795	4.215	8.341e-07	0.0001197
hsa-miR-335-5p	3.943	7.969	1.356e-06	0.0001557
hsa-miR-378c	-3.362	5.36	2.681e-06	0.0002346
hsa-miR-320c	-3.441	9.136	3.23e-06	0.0002346
hsa-miR-378a-3p	-3.098	11.65	3.324e-06	0.0002346
hsa-miR-5589-5p	-4.109	3.77	3.688e-06	0.0002346
hsa-miR-191-3p	-3.819	4.166	4.088e-06	0.0002346
hsa-miR-132-3p	4.208	6.217	4.597e-06	0.0002399
hsa-miR-3653-5p	-5.456	4.582	5.86e-06	0.0002803
hsa-miR-195-5p	3.435	9.259	7.601e-06	0.0003151
hsa-miR-320b	-3.183	9.284	7.685e-06	0.0003151
hsa-miR-133a-3p	7.154	3.657	9.188e-06	0.0003516
hsa-miR-361-5p	3.28	8.044	1.211e-05	0.0004192
hsa-miR-590-3p	3.671	5.312	1.241e-05	0.0004192
hsa-miR-450b-5p	4.282	4.954	1.493e-05	0.000476
hsa-miR-320d	-3.975	7.929	1.93e-05	0.000583
hsa-miR-493-5p	6.425	3.066	3.165e-05	0.0009083
hsa-miR-374b-5p	3.75	4.704	3.399e-05	0.000929
hsa-miR-193b-5p	-2.733	7.374	4.336e-05	0.001131
hsa-miR-1269b	-6.124	2.437	4.569e-05	0.00114
hsa-miR-20a-5p	2.924	9.253	5.714e-05	0.001367
hsa-miR-374a-5p	3.151	7.737	6.059e-05	0.001388
hsa-miR-1468-5p	-3.498	5.64	6.838e-05	0.001388
hsa-miR-340-5p	2.908	7.504	6.953e-05	0.001388
hsa-miR-139-3p	-2.659	7.424	6.983e-05	0.001388
hsa-miR-92b-3p	6.087	2.814	7.046e-05	0.001388
hsa-miR-10a-5p	2.751	9.886	7.254e-05	0.001388
hsa-miR-29c-5p	-2.834	8.224	8.603e-05	0.001593
hsa-miR-7706	-2.94	4.559	9.631e-05	0.001728
hsa-miR-378g	-3.567	3.209	0.0001147	0.001995
hsa-miR-1-3p	4.607	5.713	0.0001235	0.002084
hsa-miR-1307-3p	-3.073	10.01	0.0002067	0.003389
hsa-miR-3615	-2.714	6.531	0.0002482	0.003957
hsa-miR-874-3p	-2.62	5.632	0.0002702	0.004191
hsa-miR-576-5p	3.981	3.788	0.0002962	0.004462
hsa-miR-3173-5p	-3.152	3.356	0.0003088	0.004462
hsa-miR-194-5p	2.576	12.13	0.000311	0.004462
hsa-miR-671-5p	-3.129	8.243	0.0003483	0.004699
hsa-miR-452-5p	-2.514	5.798	0.0003506	0.004699
hsa-let-7a-3p	4.08	3.952	0.000352	0.004699
hsa-miR-500a-5p	4.873	2.722	0.000417	0.005429
hsa-miR-422a	-3.744	2.403	0.0004256	0.005429
hsa-miR-490-3p	-3.141	3.519	0.0005001	0.006139
hsa-miR-210-3p	-3.11	6.577	0.0005028	0.006139
hsa-miR-127-3p	-2.255	8.948	0.0005176	0.006139
hsa-miR-628-5p	3.339	4.204	0.0005248	0.006139
hsa-miR-370-3p	-2.448	7.248	0.0005396	0.006139
hsa-miR-320a	-2.364	11.4	0.0005454	0.006139
hsa-miR-122-3p	3.215	7.383	0.0005815	0.006419
hsa-miR-30e-5p	2.269	11.77	0.0006218	0.006735
hsa-miR-339-3p	-2.612	6.536	0.0006794	0.007219
hsa-miR-378d	-3.261	2.628	0.0006969	0.007219
hsa-miR-134-5p	-2.331	7.55	0.0007043	0.007219
hsa-let-7d-5p	2.654	9.115	0.0008279	0.008337
hsa-miR-1277-5p	2.759	5.195	0.0008526	0.008438
hsa-miR-26a-5p	2.662	13.12	0.0008936	0.00855
hsa-miR-144-5p	3.244	5.613	0.0008937	0.00855
hsa-miR-382-3p	5.542	2.438	0.001024	0.009582
hsa-miR-126-5p	2.472	11.33	0.001035	0.009582
hsa-miR-4450	-4.023	2.271	0.001137	0.01012
hsa-miR-378h	-4.46	2.324	0.001142	0.01012
hsa-miR-885-5p	2.907	6.656	0.001146	0.01012
hsa-miR-432-5p	2.681	6.369	0.001202	0.01045
hsa-miR-16-5p	2.346	15.04	0.001263	0.01059
hsa-miR-199a-3p	2.099	14.09	0.001289	0.01059
hsa-miR-199b-3p	2.099	14.09	0.001289	0.01059
hsa-let-7b-3p	4.329	2.88	0.001295	0.01059
hsa-miR-500b-5p	4.481	2.459	0.00131	0.01059
hsa-miR-186-5p	-2.051	10.27	0.001342	0.0107
hsa-miR-494-3p	3.899	4.09	0.001452	0.01133
hsa-miR-15a-5p	2.355	7.974	0.001461	0.01133
hsa-miR-29b-1-5p	5.208	2.235	0.001502	0.0114
hsa-let-7i-3p	-4.112	2.623	0.00151	0.0114
hsa-miR-139-5p	2.972	6.324	0.001566	0.01168
hsa-miR-30d-3p	-2.234	5.333	0.001699	0.0125
hsa-miR-378f	-2.6	3.418	0.001759	0.01278
hsa-miR-33b-5p	-4.58	2.379	0.00179	0.01284
hsa-miR-148b-3p	2.358	9.439	0.00182	0.0129
hsa-miR-411-5p	3.015	4.888	0.001844	0.0129
hsa-miR-1275	-2.232	4.438	0.001891	0.01308
hsa-miR-590-5p	4.994	2.109	0.002196	0.01489
hsa-miR-135b-5p	3.6	3.011	0.002215	0.01489
hsa-miR-30c-2-3p	-2.523	6.084	0.002231	0.01489
hsa-miR-769-3p	-2.482	4.298	0.002537	0.01674
hsa-miR-802	5.377	2.335	0.002587	0.0168
hsa-miR-103a-3p	2.238	10.68	0.002753	0.0168
hsa-miR-6868-3p	-4.703	1.7	0.002811	0.0168
hsa-miR-378a-5p	-1.985	6.121	0.002814	0.0168
hsa-miR-376b-3p	4.876	2.046	0.002821	0.0168
hsa-miR-3928-3p	-3.146	2.971	0.002824	0.0168
hsa-miR-193a-5p	-2.397	9.271	0.00285	0.0168
hsa-miR-15b-5p	3.208	7.182	0.002863	0.0168
hsa-miR-376b-5p	5.041	2.136	0.002865	0.0168
hsa-miR-376c-5p	5.041	2.136	0.002865	0.0168
hsa-miR-766-5p	-3.001	2.335	0.002869	0.0168
hsa-miR-3611	-2.733	2.974	0.003142	0.01822
hsa-miR-328-3p	-2.45	7.91	0.003254	0.01868
hsa-miR-26b-5p	2.38	12.89	0.003479	0.01925
hsa-miR-574-5p	-2.007	8.214	0.00351	0.01925
hsa-miR-484	2.844	4.322	0.003555	0.01925
hsa-miR-548aj-5p	4.907	2.061	0.003588	0.01925
hsa-miR-548ar-5p	4.907	2.061	0.003588	0.01925
hsa-miR-548g-5p	4.907	2.061	0.003588	0.01925
hsa-miR-548x-5p	4.907	2.061	0.003588	0.01925
hsa-miR-146b-5p	2.257	11.94	0.003692	0.01955
hsa-miR-1185-1-3p	4.887	2.054	0.003746	0.01955
hsa-miR-424-5p	2.424	8.037	0.003746	0.01955
hsa-miR-378i	-2.285	7.536	0.003917	0.01996
hsa-miR-28-3p	-1.827	10.52	0.003938	0.01996
hsa-miR-23b-5p	2.818	3.833	0.003953	0.01996
hsa-miR-941	-2.006	7.002	0.003977	0.01996
hsa-miR-324-3p	-2.427	4.611	0.003999	0.01996
hsa-miR-26a-1-3p	4.773	1.994	0.0041	0.02029
hsa-miR-339-5p	-2.201	7.991	0.004295	0.02107
hsa-miR-6503-3p	-2.48	2.928	0.004351	0.0211
hsa-miR-4632-3p	-3.959	1.748	0.004426	0.0211
hsa-miR-505-5p	2.412	4.06	0.004436	0.0211
hsa-miR-539-3p	4.732	1.972	0.004448	0.0211
hsa-miR-378b	-3.766	1.901	0.004534	0.02133
hsa-miR-148a-5p	-2.311	5.215	0.004589	0.02135
hsa-miR-889-3p	3.355	3.287	0.004613	0.02135
hsa-miR-455-5p	-1.967	9.523	0.004676	0.02147
hsa-miR-337-3p	4.758	1.983	0.00495	0.02255
hsa-miR-4429	-4.096	1.719	0.00547	0.02472
hsa-miR-17-3p	-2.054	5.458	0.005541	0.02483
hsa-miR-320e	-3.427	1.941	0.00558	0.02483
hsa-miR-200c-3p	2.206	4.441	0.005741	0.02525
hsa-miR-3131	-4.209	1.622	0.005763	0.02525
hsa-miR-766-3p	5.177	2.214	0.006448	0.02804
hsa-miR-454-3p	1.879	7.73	0.006712	0.02897
hsa-miR-21-5p	1.799	15.3	0.006788	0.02908
hsa-miR-101-3p	-1.61	13.23	0.006859	0.02916
hsa-miR-5699-3p	-2.88	3.446	0.007032	0.02968
hsa-miR-4448	-3.213	6.821	0.007214	0.03022
hsa-miR-548e-5p	-2.559	2.571	0.00757	0.03149
hsa-miR-100-5p	1.886	8.191	0.007705	0.03182
hsa-miR-185-3p	-2.451	2.429	0.009162	0.03757
hsa-miR-379-5p	1.834	7.593	0.009354	0.03797
hsa-miR-18a-3p	4.455	1.836	0.009393	0.03797
hsa-miR-3614-3p	4.422	1.822	0.009796	0.03932
hsa-miR-409-3p	-1.712	8.258	0.009936	0.03944
hsa-miR-138-5p	4.487	1.85	0.009964	0.03944
hsa-miR-627-5p	-2.484	3.155	0.01012	0.03979
hsa-let-7a-5p	2.185	15.06	0.01051	0.041
hsa-miR-1180-3p	-1.967	5.098	0.01057	0.041
hsa-miR-1285-5p	-3.802	2.952	0.01071	0.04126
hsa-miR-4662a-5p	2.693	3.135	0.0109	0.04171
hsa-miR-429	1.934	5.562	0.01106	0.04204
hsa-miR-345-5p	-1.812	6.811	0.01168	0.04412
hsa-miR-155-5p	1.784	9.161	0.01181	0.04429
hsa-miR-760	-2.26	2.999	0.01215	0.04528
hsa-miR-1260a	-2.323	2.99	0.01237	0.04562
hsa-miR-369-5p	1.807	5.456	0.0124	0.04562
hsa-miR-146a-5p	-1.603	11.25	0.01281	0.0468
hsa-miR-1260b	-2.611	2.667	0.01295	0.0468
hsa-miR-223-3p	2.455	11.74	0.01304	0.0468
hsa-miR-10a-3p	1.985	4.277	0.01305	0.0468
hsa-miR-377-3p	2.248	3.194	0.01313	0.0468
hsa-miR-152-3p	1.683	9.516	0.01367	0.04804
hsa-miR-194-3p	-1.984	6.377	0.01372	0.04804
hsa-miR-299-5p	2.782	3.037	0.01374	0.04804
hsa-miR-612	-3.261	1.731	0.01381	0.04804
hsa-miR-92a-3p	1.841	10.77	0.01416	0.04897
hsa-miR-22-5p	2.187	3.836	0.01438	0.04943

## Sheet: Table S5
Table S5. Differentially expressed mRNAs in Tumor vs. Control
Transcript_ID	P.Value	Fold Change	Gene_Symbol
NM_003057	0.0067687	-17.3435	SLC22A1
NM_017888	0.000913829	-13.1053	ACSM5
NM_001193646	0.00893947	-10.9778	ATF5
NM_003708	0.00259514	-8.53866	RDH16
NM_000106	0.00565455	-8.30915	CYP2D6
NM_199161	0.0428393	-7.96795	SAA1
NM_000331	0.0486656	-7.67547	SAA1
NM_004613	0.0155636	-7.24881	TGM2
NM_002346	0.000584664	-7.20059	LY6E
NM_020062	0.00419072	-7.0055	SLC2A4RG
NM_032564	0.00220906	-6.95222	DGAT2
NM_006672	0.0276582	-6.66503	SLC22A7
NM_001301267	0.0161629	-6.61282	MT1G
NM_017806	0.000950938	-6.60574	LIME1
NM_006412	0.00147466	-6.58972	AGPAT2
NM_001135195	0.0112394	-6.53324	SLC39A5
NM_006488	0.00282488	-6.51002	KHK
NM_001166358	0.00129246	-6.37329	SHMT2
NM_001098576	0.000972076	-6.37128	TMBIM6
NM_004364	0.000592113	-6.2561	CEBPA
NM_213720	0.00800507	-6.10976	CHCHD10
NM_206965	0.00917121	-5.98604	FTCD
NM_025098	0.00147628	-5.89793	MOGAT2
NM_021232	0.0224495	-5.83468	PRODH2
NM_003251	0.0258824	-5.79086	THRSP
NM_001145437	0.000371766	-5.67094	LSS
NM_002083	0.0209585	-5.54829	GPX2
NM_001330333	0.00160275	-5.45425	PTMS
NM_001077594	0.0257516	-5.38637	EXOC3L4
NM_005276	0.00245765	-5.33347	GPD1
NM_031479	0.000178128	-5.28451	INHBE
NM_000431	3.24287e-05	-5.2757	MVK
NM_004132	0.0245822	-5.22884	HABP2
NM_145230	0.000354695	-5.14277	ATP6V0E2
NM_001329903	0.0101226	-5.07004	SERPINF1
NM_001127213	1.84206e-05	-5.01348	LY6E
NM_002644	0.00539571	-4.96548	PIGR
NM_001082959	0.00898075	-4.92086	SCARB1
NM_001008410	0.00467401	-4.91259	STEAP3
NM_001097577	0.0135357	-4.90778	ANG
NM_004563	0.0210232	-4.87497	PCK2
NM_005577	0.0249582	-4.7689	LPA
NM_001150	0.0091788	-4.67421	ANPEP
NM_000934	0.0443251	-4.63458	SERPINF2
NM_001093	0.0108284	-4.63033	ACACB
NM_006645	0.0182029	-4.59382	STARD10
NM_005951	0.0281757	-4.51178	MT1H
NM_012190	0.0145117	-4.50368	ALDH1L1
NM_001321072	0.033501	-4.46623	CBS
NM_001278718	0.017488	-4.44171	FXYD1
NM_001320108	0.0199864	-4.42828	RDH16
NM_001638	0.0389949	-4.34481	APOF
NM_182981	0.0426562	-4.34051	OSGIN1
NM_001195218	0.0311351	-4.32711	DCXR
NM_001198961	0.0286537	-4.31885	ECHDC2
NM_001319173	0.0291477	-4.31156	FMO3
NM_001101648	0.0135245	-4.27285	NPC1L1
NM_006705	0.0275572	-4.25903	GADD45G
NM_001145028	0.00081055	-4.2548	PALM3
NR_028413	0.0385939	-4.23623	APOC1P1
NM_006623	0.00817822	-4.2247	PHGDH
NM_001289001	0.00565669	-4.21927	TMPRSS6
NM_005538	0.00908729	-4.18476	INHBC
NM_001278544	0.0250645	-4.15977	C8B
NM_005989	0.031141	-4.15214	AKR1D1
NM_017893	0.00426288	-4.07095	SEMA4G
NM_032515	0.00541275	-4.0532	BOK
NM_016276	0.00100548	-3.99559	SGK2
NM_021158	0.0306443	-3.98835	TRIB3
NM_000784	0.0151428	-3.98681	CYP27A1
NM_006741	0.0119544	-3.98069	PPP1R1A
NM_203315	0.0357288	-3.96902	BDH1
NM_052901	0.0479054	-3.95998	SLC25A25
NM_001318807	0.0107234	-3.86729	CIDEB
NR_038335	0.035499	-3.86052	CLU
NM_001145211	0.0116795	-3.85737	SLCO2B1
NM_001286710	0.0405671	-3.83121	ACSL1
NM_000156	0.04506	-3.80369	GAMT
NM_001252385	0.0122945	-3.79788	TNIP1
NM_001143838	0.0399161	-3.78117	SLC13A5
NM_001320608	0.00987093	-3.74888	ICAM3
NM_174936	0.00422869	-3.73432	PCSK9
NM_178850	0.0434171	-3.69629	HNF4A
NM_001818	0.00767874	-3.68139	AKR1C4
NM_174977	0.0187332	-3.662	SEC14L4
NM_178507	0.0174552	-3.65132	OAF
NM_014020	0.0139031	-3.63338	TMEM176B
NM_016518	0.0405173	-3.58031	PIPOX
NM_021924	0.0195056	-3.57323	CDHR5
NM_001178008	0.00373985	-3.57064	CBS
NR_134989	0.0069824	-3.56737	CYP4A11
NM_000017	0.00239777	-3.52493	ACADS
NM_001300	0.0472011	-3.52349	KLF6
NM_002570	0.0106843	-3.50864	PCSK6
NM_000558	0.00979505	-3.4766	HBA1
NM_001308	0.0018225	-3.47075	CPN1
NM_012140	0.0167091	-3.45779	SLC25A10
NM_006480	0.000143694	-3.45042	RGS14
NM_000312	0.0334918	-3.44577	PROC
NM_032527	0.0179236	-3.44249	ZGPAT
NM_173596	0.0150253	-3.3777	SLC39A5
NR_102355	0.000595988	-3.37676	GBA3
NM_001979	0.0436596	-3.32964	EPHX2
NM_001257363	0.00283655	-3.32697	CRAT
NM_001607	0.00499399	-3.31918	ACAA1
NM_001144994	0.0446387	-3.31469	C2orf72
NM_000166	0.038237	-3.2892	GJB1
NM_001319218	0.0246968	-3.28905	ALDH4A1
NM_031443	0.0122831	-3.26907	CCM2
NM_000229	0.022583	-3.26368	LCAT
NM_004055	0.0340188	-3.25933	CAPN5
NM_000137	0.00244324	-3.2487	FAH
NM_001164280	0.00819265	-3.19426	SLC37A4
NM_004265	0.0408881	-3.19205	FADS2
NM_001114598	0.0140203	-3.16912	ASPDH
NM_001025194	0.0219116	-3.16336	CES1
NM_005984	0.017907	-3.16122	SLC25A1
NM_001031806	0.0148593	-3.15953	ALDH3A2
NM_020702	0.0242874	-3.1472	KIAA1161
NM_138325	0.00317014	-3.13173	PCSK6
NM_005234	0.00581029	-3.10537	NR2F6
NM_000744	0.0283567	-3.10136	CHRNA4
NM_001003794	0.0426553	-3.09918	MGLL
NM_001257180	0.00045622	-3.05191	SLC20A2
NM_001308226	0.00315018	-3.04451	RPS15
NM_001165921	0.0381388	-3.03064	SERPINF2
NM_001198994	0.00401762	-3.02102	NADK
NM_024922	0.0489393	-3.01662	CES3
NM_178849	0.0154955	-3.0066	HNF4A
NM_002461	0.0214147	-2.98596	MVD
NM_018291	0.00694677	-2.97214	FGGY
NR_138604	0.00785587	-2.96066	MCRIP2
NM_014214	0.00251602	-2.95446	IMPA2
NM_004104	0.0415114	-2.91057	FASN
NM_000517	0.0223586	-2.90451	HBA2
NM_001282971	0.0198859	-2.90054	MTSS1
NM_001146108	0.0313193	-2.89971	PTGR1
NM_003196	0.0396069	-2.89084	TCEA3
NM_001136018	0.00403693	-2.86782	EPHX1
NM_012385	0.00209305	-2.86606	NUPR1
NM_183240	0.0154111	-2.85681	TMEM37
NR_047690	0.0129588	-2.8426	HYAL1
NM_001271006	0.00326783	-2.83873	CENPX
NM_001282459	0.0265278	-2.83335	C2
NM_005258	0.0294262	-2.8184	GCHFR
NM_024907	0.0491001	-2.8158	FBXO17
NM_005163	0.00910333	-2.79233	AKT1
NM_031491	0.0414831	-2.78887	RBP5
NM_001286711	0.0125327	-2.78348	ACSL1
NM_001286478_dup1	0.0031332	-2.77975	EIF3C
NM_004107	0.0468524	-2.77039	FCGRT
NR_103466	0.030419	-2.76744	NBPF13P
NM_173815	0.00734737	-2.76591	CES4A
NM_002824	0.0216706	-2.74481	PTMS
NM_052972	0.0224983	-2.73165	LRG1
NM_001018078	0.000635124	-2.72898	FPGS
NM_001144951	0.0167626	-2.72789	GLYCTK
NM_181900	0.0338185	-2.72415	STARD5
NM_178526	0.0067239	-2.71361	SLC25A42
NM_006579	0.0383995	-2.70278	EBP
NM_020664	0.0470891	-2.69999	DECR2
NM_002840	0.0276843	-2.69895	PTPRF
NM_001198956	0.0486163	-2.69449	DCAF6
NM_005476	0.0229447	-2.6928	GNE
NM_002633	0.0270304	-2.69279	PGM1
NM_014015	0.00562009	-2.68876	DEXI
NM_001671	0.047754	-2.6804	ASGR1
NM_001005291	0.0494442	-2.6658	SREBF1
NM_001879	0.047393	-2.65078	MASP1
NM_014275	0.0208641	-2.64356	MGAT4B
NM_024698	0.0292008	-2.62507	SLC25A22
NM_024552	0.00747696	-2.61936	CERS4
NM_000154	0.00545981	-2.61501	GALK1
NM_000155	0.00733154	-2.61092	GALT
NM_001136044	0.0135972	-2.60809	TMUB1
NM_001281453	0.0181211	-2.57424	MBD3
NM_032888	0.034659	-2.56118	COL27A1
NM_001242906	0.00446947	-2.54686	ASCC2
NM_001330692	0.0172845	-2.54544	PSMD4
NM_201566	0.0185952	-2.54296	SLC16A13
NM_002917	0.0105663	-2.54095	RFNG
NM_198447	0.0340798	-2.50951	GOLT1A
NM_006033	0.0278071	-2.50734	LIPG
NM_181468	0.000419699	-2.49903	EIF6
NM_001286836_dup1	0.0137686	-2.48476	CBWD5
NM_001321263	0.0221458	-2.48362	EPN1
NR_102705	0.0288995	-2.48065	MMP24-AS1
NM_001308393	0.0443361	-2.4798	EIF3K
NM_001201352	0.0445047	-2.47358	ASGR2
NM_018381	0.0132588	-2.46166	C19orf66
NM_024578	0.00717251	-2.45653	OCEL1
NM_002665	0.0320679	-2.45157	PLGLB2
NM_004785	0.0278404	-2.4497	SLC9A3R2
NM_001163213	0.0437608	-2.43039	FGFR3
NM_021187	0.0411553	-2.41318	CYP4F11
NM_005693	0.0106719	-2.4094	NR1H3
NM_020315	0.042938	-2.40584	PDXP
NM_001077628	0.00517995	-2.4034	APH1A
NM_000755	0.0231477	-2.37596	CRAT
NR_106735	0.0219979	-2.37591	MIR6087
NM_025193	0.042283	-2.37294	HSD3B7
NM_022572	0.0376889	-2.36345	PNKD
NM_005178	0.0310638	-2.36125	BCL3
NM_001320559	0.00288257	-2.35742	CSRNP1
NM_014374	0.037048	-2.3426	REPIN1
NM_030777	0.00404705	-2.32736	SLC2A10
NM_001054	0.0132321	-2.31656	SULT1A2
NM_001252204	0.014135	-2.30219	C4A
NM_000142	0.0153862	-2.30219	FGFR3
NM_001610	0.00138234	-2.30088	ACP2
NM_022042	0.0494638	-2.29627	SLC26A1
NM_015974	0.0424112	-2.29227	CRYL1
NR_106873	0.00811084	-2.29211	MIR6815
NM_001142290	0.0162046	-2.28442	MGRN1
NM_001324320	0.00933844	-2.28259	MAST2
NM_000260	0.043787	-2.28074	MYO7A
NM_005318	0.0179009	-2.26196	H1F0
NM_153486	0.011957	-2.25867	LDHD
NM_001242837	0.0406127	-2.25147	AP2A2
NM_030767	0.0334498	-2.23724	AKNA
NM_001323960	0.0453256	-2.23274	RBCK1
NM_017900	0.0205798	-2.2264	AURKAIP1
NR_036510	0.0134939	-2.22011	UROD
NM_030782	0.00528676	-2.22009	CLPTM1L
NM_001300801	0.0324475	-2.21908	PITPNM2
NM_024571	0.031111	-2.20587	SNRNP25
NM_001320755	0.0453218	-2.20081	SUPT6H
NM_001201459	0.00772806	-2.19176	ZNF513
NM_006764	0.0106338	-2.18736	IFRD2
NM_021021	0.0179671	-2.18481	SNTB1
NM_032848	0.0256832	-2.15979	RITA1
NM_001687	0.0159029	-2.15237	ATP5D
NM_021198	0.0474213	-2.13148	CTDSP1
NM_052988	0.0164328	-2.12865	CDK10
NM_000692	0.0363931	-2.12644	ALDH1B1
NM_001919	0.0222988	-2.12621	ECI1
NM_145253	0.0191606	-2.12617	UBALD1
NM_033102	0.0447528	-2.12037	SLC45A3
NR_045962	0.0334465	-2.11694	KRT8
NM_002773	0.00635745	-2.11369	PRSS8
NM_003172	0.0380816	-2.11065	SURF1
NM_152550	0.0144923	-2.10246	SH3RF2
NM_024758	0.0369111	-2.09764	AGMAT
NM_001286582	0.00956863	-2.09656	PHRF1
NM_003634	0.0418332	-2.0925	NIPSNAP1
NM_001350613	0.0452465	-2.08533	SRSF11
NM_080677	0.0426565	-2.08219	DYNLL2
NM_001290091	0.0284421	-2.07681	UGT2B10
NM_213653	0.0431328	-2.0725	HFE2
NM_007346	0.0270923	-2.06915	OGFR
NM_003656	0.00237465	-2.05707	CAMK1
NM_003568	0.0296876	-2.05466	ANXA9
NM_194326	0.0325768	-2.04404	RPS19BP1
NM_032127	0.0361057	-2.0434	FAM160A2
NM_138802	0.0419836	-2.02952	ZFAND2B
NM_006354	0.0097743	-2.02566	TADA3
NM_001284509	0.037368	-2.01982	SLC13A5
NM_001271186	0.00163708	-2.01791	RAP2C
NM_001145368	0.00735097	-2.00511	PTPN3
NM_177477	0.0290123	-1.99935	LYNX1
NM_001003945	0.0416493	-1.98835	ALAD
NM_198490	0.0312164	-1.98322	RAB43
NM_007069	0.0483464	-1.9791	PLA2G16
NM_213611	0.0375406	-1.97889	SLC25A3
NM_001267574_dup1	0.00844376	-1.97882	EIF3C
NM_005147	0.0306271	-1.97233	DNAJA3
NM_001113491	0.0203432	-1.96991	2019-09-09
NM_001040701	0.00369147	-1.96868	FUT6
NM_001039876	0.0214559	-1.96626	SYNE4
NM_005775	0.0239782	-1.96269	SORBS3
NM_020845	0.0263984	-1.96247	PITPNM2
NM_148175	0.0209923	-1.95501	PPIL2
NM_014866	0.0336317	-1.95278	SEC16A
NM_004359	0.0165085	-1.94798	CDC34
NM_212476	0.0407173	-1.94693	FN1
NR_104049	0.0409721	-1.93847	CCDC84
NM_025241	0.0108908	-1.93658	UBXN6
NM_004649	0.040024	-1.9284	C21orf33
NM_001289862	0.0267481	-1.91777	PER3
NM_002412	0.0225765	-1.9132	MGMT
NM_007310	0.0271367	-1.9051	COMT
NM_024299	0.0339937	-1.89045	PPDPF
NM_001039661	0.0118251	-1.88956	TIRAP
NM_001319658	0.0484156	-1.88674	DUSP23
NM_004493	0.025346	-1.88543	HSD17B10
NM_001283	0.0027307	-1.87952	AP1S1
NM_006712	0.0374309	-1.86245	FASTK
NM_052821	0.0400703	-1.86224	WDR5
NM_014298	0.0234697	-1.85723	QPRT
NM_001055	0.0375052	-1.85693	SULT1A1
NM_001320446	0.0270179	-1.84606	MORC3
NR_135079	0.0239938	-1.84007	GTF2IP7
NM_000387	0.0266844	-1.83537	SLC25A20
NM_012473	0.00543204	-1.83051	TXN2
NM_016524	0.0193064	-1.82975	SYT17
NM_003860	0.0478917	-1.82909	BANF1
NM_001320155	0.0285857	-1.82853	CCNL2
NM_020223	0.0160498	-1.82589	FAM20C
NM_175614	0.0236431	-1.82527	NDUFA11
NM_003731	0.0269983	-1.82482	SSNA1
NM_001272075	0.0332964	-1.821	USP10
NM_153649	0.0285866	-1.81704	TPM3
NM_020680	0.0145607	-1.81168	SCYL1
NR_110313	0.0199978	-1.79884	IDUA
NM_005884	0.047291	-1.79809	PAK4
NM_005533	0.0392192	-1.79095	IFI35
NM_001654	0.0135763	-1.7865	ARAF
NM_002695	0.0300845	-1.78152	POLR2E
NM_004793	0.0438806	-1.78054	LONP1
NM_016176	0.00109124	-1.76681	SDF4
NM_022744	0.0416176	-1.76586	C16orf58
NM_004524	0.0165773	-1.76527	LLGL2
NM_206538	0.00838244	-1.76322	EMC10
NM_001025367	0.0477108	-1.75448	VEGFA
NM_006675	0.034955	-1.7536	TSPAN9
NM_016068	0.0292013	-1.74884	FIS1
NM_001320965	0.010989	-1.74523	HDLBP
NR_106835	0.0455226	-1.74103	MIR6777
NM_012477	0.0173157	-1.73991	WBP1
NR_023350	0.044649	-1.71978	COPB2
NM_032409	0.0415413	-1.71953	PINK1
NM_002419	0.034756	-1.71378	MAP3K11
NM_203305	0.038329	-1.70938	FAM102A
NM_001171625	0.0336735	-1.69389	VEGFA
NM_019892	0.0238777	-1.69063	INPP5E
NM_001098426	0.0402829	-1.6888	SMARCD2
NM_001033853	0.0498581	-1.67648	RPL3
NM_005735	0.0458251	-1.65964	ACTR1B
NM_003098	0.0302444	-1.65944	SNTA1
NM_025029	0.0459493	-1.65821	MZT2B
NM_000904	0.0394479	-1.65409	NQO2
NM_006339	0.0183501	-1.65138	HMG20B
NM_023936	0.0456414	-1.63939	MRPS34
NM_001017956	0.0383182	-1.62165	OS9
NM_015966	0.0447862	-1.61362	ERGIC3
NM_005861	0.048267	-1.60048	STUB1
NM_001707	0.042714	-1.59753	BCL7B
NM_001308373	0.00191665	-1.55613	FKBP8
NM_001281297	0.013508	-1.52657	EDF1
NM_006219	0.0296056	1.50032	PIK3CB
NM_001007561	0.0149954	1.50135	IRGQ
NM_018268	0.0250138	1.50192	WDR41
NM_021204	0.0269118	1.50273	ENOPH1
NM_144976	0.0124036	1.503	ZNF564
NM_001308257	0.0358738	1.50342	ABHD3
NM_001195101	0.0260057	1.50374	PTP4A2
NM_033020	0.00693606	1.50403	TRIM33
NM_015892	0.00125643	1.50535	CHST15
NM_201403	0.0293938	1.50592	MOB3C
NM_173632	0.000509093	1.50594	ZNF776
NM_001195563	0.0189731	1.50609	CAMTA1
NM_001040402	0.0404247	1.50771	DCUN1D4
NM_016486	0.0156277	1.50781	TMEM69
NM_032182	0.0244598	1.50788	ABRAXAS2
NM_001195328	0.00683453	1.50814	RAB9A
NM_001099638	0.031146	1.51123	ZNF146
NR_077246	0.00624172	1.51141	RPS14P3
NM_019042	0.0463175	1.51179	PUS7
NM_015176	0.0470166	1.51185	FBXO28
NM_001004304	0.0405026	1.51412	ZNF740
NM_004961	0.0297936	1.51635	GABRE
NM_007318	0.00273664	1.51663	PSEN1
NR_038967	0.0292823	1.51705	LOC100630923
NM_001080415	0.0264864	1.51716	U2SURP
NM_001077624	0.00524345	1.51758	ZNF846
NM_001375	0.0448581	1.52008	DNASE2
NR_002737	0.0295541	1.5204	SNORD59A
NM_138369	0.0485947	1.52152	BOD1
NM_024529	0.044035	1.52358	CDC73
NM_032673	0.0469238	1.52427	PCGF1
NR_031566	0.049945	1.52433	MIR1296
NM_054026	0.00639284	1.52472	CNOT7
NR_108081	0.0159934	1.52506	LINC01176
NM_000126	0.0493044	1.52597	ETFA
NM_006620	0.00217664	1.5264	HBS1L
NM_014462	0.0207311	1.52641	LSM1
NM_020964	0.0156455	1.52656	EPG5
NM_133484	0.00198267	1.52674	TANK
NM_003527	0.0274474	1.52698	HIST1H2BO
NM_014720	0.0163043	1.52861	SLK
NM_015188	0.00744173	1.52894	TBC1D12
NM_015208	0.0240208	1.52905	ANKRD12
NM_001350605	0.0272367	1.52984	SRSF11
NM_021163	0.0320619	1.53133	RBAK
NM_001097643	0.0356296	1.53155	TAS2R30
NM_182524	0.0280575	1.53167	ZNF595
NM_000314	0.0453556	1.53168	PTEN
NM_006576	0.0137586	1.53271	AVIL
NM_020640	0.00343153	1.53271	DCUN1D1
NM_178123	0.0131505	1.53356	SESTD1
NM_018453	0.0362792	1.53413	EAPP
NM_022063	0.00363525	1.53549	FAM204A
NM_002451	0.0354077	1.53555	MTAP
NM_004972	0.0297818	1.53592	JAK2
NM_153223	0.00973579	1.53595	CEP120
NM_016626	0.015141	1.5362	MEX3C
NM_001204193	0.0477674	1.53795	SRP19
NM_006758	0.0274449	1.53954	U2AF1
NM_001321882	0.015042	1.54085	NAA35
NM_007027	0.0217683	1.5409	TOPBP1
NM_016218	0.0173796	1.541	POLK
NM_001143678	0.015717	1.54241	SGK1
NM_001267776	9.24807e-05	1.54294	IFT20
NM_015574	0.00543217	1.543	ANKRD17
NM_004992	0.0142224	1.54502	MECP2
NM_001252079	0.0439015	1.54513	USP15
NM_032242	0.0298459	1.54573	PLXNA1
NM_024610	0.000531403	1.54611	HSPBAP1
NM_018844	0.0128371	1.54696	BCAP29
NM_001012994	0.0234581	1.54701	SNX30
NM_007080	0.0213775	1.54785	LSM6
NM_153029	0.0145102	1.54862	N4BP1
NM_022100	0.0358978	1.54897	MRPS14
NM_017919	0.0421492	1.54902	STX17
NM_001135178	0.0344765	1.54939	ZNF397
NM_004504	0.0182564	1.54974	AGFG1
NM_004774	0.0316153	1.54979	MED1
NM_003709	0.0325657	1.55006	KLF7
NM_007240	0.01781	1.5509	DUSP12
NM_172341	0.0193907	1.55101	PSENEN
NM_001130926	0.00841319	1.55133	MEF2A
NM_006380	0.0152029	1.55274	APPBP2
NM_007026	0.0326375	1.55343	DUSP14
NM_182523	0.0169924	1.55368	CMC1
NM_001297565	0.030261	1.55456	UQCRH
NM_001300744	0.00102032	1.55471	SEC31A
NM_022091	0.0283242	1.55593	ASCC3
NM_001270482	1.79669e-06	1.55686	PSMD11
NM_001002030	0.0214087	1.55702	ECHDC1
NM_138467	0.0104742	1.55708	TYW3
NM_004741	0.0246068	1.55732	NOLC1
NM_152277	0.0167791	1.55745	UBTD2
NM_001286706	0.046781	1.55795	UFM1
NM_019083	0.00533171	1.55845	TRMT13
NM_001144955	0.0293805	1.55872	DTWD1
NM_000553	0.00138801	1.55935	WRN
NM_018847	0.0493568	1.5603	KLHL9
NM_001317918	0.00108659	1.56048	FAM91A1
NM_152490	0.00115463	1.56172	B3GALNT2
NM_001008215	0.0075449	1.56201	COA5
NM_001127398	0.0127233	1.56211	ERLEC1
NR_136620	0.0469279	1.56242	CDO1
NM_012238	0.0433878	1.56321	SIRT1
NM_052880	0.0449978	1.56359	PIK3IP1
NM_001256378	0.0265706	1.56372	MCMBP
NM_001077442	0.00207696	1.56567	HNRNPC
NM_006800	0.0253588	1.56574	MSL3
NM_018351	0.0266284	1.56594	FGD6
NM_001010853	0.0229902	1.56675	PM20D2
NM_015235	0.00163696	1.56866	CSTF2T
NM_001308142	0.0432922	1.56886	MKL2
NM_018046	0.0279219	1.5696	AGGF1
NM_018170	0.00987722	1.56992	RPRD1A
NM_020870	0.0239501	1.57019	SH3RF1
NM_014166	0.0427235	1.57038	MED4
NR_040023	0.0113515	1.57113	ERVK13-1
NM_078469	0.0318387	1.57366	BCCIP
NM_014970	0.0040792	1.57369	KIFAP3
NM_001303241	0.0179681	1.57456	CNOT6
NM_173824	0.0287376	1.57603	C3orf38
NM_024165	0.0140425	1.57742	PHF1
NM_018164	0.00585507	1.57774	INTS13
NM_014991	0.0447896	1.57782	WDFY3
NM_015339	0.0470365	1.57786	ADNP
NM_000212	0.000668623	1.57824	ITGB3
NM_017816	0.0180413	1.57842	LYAR
NM_001257273	0.0063311	1.57906	ZNF451
NM_018360	0.0199629	1.57969	TXLNG
NM_001128918	0.00594864	1.58102	MARK3
NM_031452	0.0354551	1.58232	FAM103A1
NM_003188	0.0470255	1.58253	MAP3K7
NM_006704	0.0420532	1.58255	SUGT1
NM_004227	0.0341207	1.58283	CYTH3
NM_001164579	0.0193271	1.58306	C16orf52
NM_005782	0.043969	1.5834	ALYREF
NM_017819	0.0211984	1.58553	TRMT10C
NM_144975	0.00314174	1.58573	SLFN5
NM_016067	0.0251124	1.58592	MRPS18C
NM_033645	0.0433758	1.58597	FBXW11
NM_024079	0.0457329	1.58607	ALG8
NM_016396	0.0345935	1.58607	CTDSPL2
NM_177441	0.0103293	1.58656	TMUB2
NM_001330238	0.0479856	1.58763	MYO1B
NM_005652	0.00826865	1.58807	TERF2
NM_001286242	0.0460007	1.58868	GTF3C1
NM_025126	0.0373327	1.58933	RNF34
NM_004234	0.00108936	1.5908	ZNF235
NM_019005	0.00470711	1.59171	MIOS
NM_001077206	0.00547615	1.59235	SEC31A
NM_017457	0.0410457	1.59318	CYTH2
NM_006649	0.0351011	1.59353	UTP14A
NM_001321305	0.0134231	1.5939	AHSA2
NM_001110781	0.0407132	1.5962	SLC35E2B
NM_004251	0.0494443	1.59707	RAB9A
NM_018477	0.0463428	1.59726	ACTR10
NM_001174156	0.0255509	1.59844	SAMD8
NM_152305	0.0450959	1.59867	POGLUT1
NM_153201	0.0316611	1.59877	HSPA8
NM_005848	0.0232548	1.5989	DENND4A
NR_038322	0.0225785	1.599	MAP3K13
NM_001143960	0.000809653	1.59961	C2orf74
NM_006915	0.016988	1.60014	RP2
NM_003653	0.0289357	1.60035	COPS3
NM_024625	0.00796161	1.60085	ZC3HAV1
NM_005500	0.0470397	1.60096	SAE1
NM_182501	0.0384413	1.60098	MTERF4
NR_002565	0.00854339	1.60116	SNORD25
NM_031902	0.0402478	1.60168	MRPS5
NM_001316374	0.0148099	1.6031	MDH1
NM_006642	0.0356095	1.60376	SDCCAG8
NM_001322417	0.015905	1.60384	PNISR
NM_018121	0.0428906	1.60404	SLF2
NM_016139	0.0474908	1.60665	CHCHD2
NM_001199868	0.0358824	1.60772	GLRX3
NM_018464	0.0338782	1.60778	CISD1
NM_016301	0.00827796	1.60834	GPN3
NM_033281	0.0174368	1.60848	MRPS36
NM_001195144	0.039942	1.6093	ANKRD44
NM_017943	0.0174911	1.61027	FBXO34
NM_001798	0.00487244	1.61419	CDK2
NR_015370	0.0176847	1.61523	EPB41L4A-AS1
NM_016199	0.0211557	1.61561	LSM7
NM_001321316	0.0287091	1.61582	MKLN1
NM_015348	0.0357326	1.61713	TMEM131
NM_006223	0.0212213	1.61736	PIN4
NM_001144766	0.0232193	1.61749	DNAJC7
NM_015306	0.0462492	1.61846	USP24
NM_032758	0.0289097	1.62102	PHF5A
NM_005843	0.0207421	1.62239	STAM2
NM_001128912	0.0480953	1.62371	PCBP2
NR_024101	0.016673	1.62388	DLGAP1-AS1
NM_004853	0.0103724	1.62418	STX8
NM_001278628	0.0056194	1.62496	CRNKL1
NM_001105539	0.0302521	1.62505	ZBTB10
NR_135800	0.00843202	1.62579	FAM208B
NM_024813	0.00579636	1.62631	RPAP2
NM_001174087	0.0010594	1.62681	NCOA3
NM_001190	0.0427333	1.62753	BCAT2
NM_007187	0.0067636	1.6276	WBP4
NM_130906	0.0379432	1.62765	PPIL3
NM_006595	0.0334698	1.62812	API5
NM_006218	0.0262003	1.62931	PIK3CA
NM_016500	0.0308994	1.62988	PBDC1
NM_003031	0.0391085	1.63003	SIAH1
NM_018225	0.0138891	1.63004	SMU1
NM_033091	0.0419573	1.63027	TRIM4
NM_001042492	0.0110632	1.63077	NF1
NM_053050	0.0208333	1.63194	MRPL53
NM_002833	0.029961	1.63296	PTPN9
NM_014676	0.0349701	1.63378	PUM1
NM_014155	0.0167632	1.63394	ZBTB44
NM_001318942	0.018258	1.63395	MEA1
NM_002907	0.00142814	1.63396	RECQL
NM_000701	0.0162294	1.634	ATP1A1
NM_032177	0.0129659	1.6353	PHAX
NM_007358	0.000403396	1.63571	MTF2
NM_002890	0.0169159	1.63586	RASA1
NR_145752	0.0403132	1.63763	SNORD63B
NM_001080471	0.0492812	1.63846	PEAR1
NM_015018	0.0175084	1.63853	DOPEY1
NM_001128219	0.0457994	1.63947	VGLL4
NM_153698	0.0489345	1.63983	AAED1
NR_146090	0.0012051	1.64004	TAF1D
NM_014800	0.0348954	1.64039	ELMO1
NM_003910	0.0498759	1.64058	BUD31
NM_016230	0.0413017	1.64071	CYB5R4
NM_001286555	0.0156414	1.64111	DUSP22
NM_001037165	0.0140533	1.64264	FOXK1
NM_016818	0.0293027	1.64294	ABCG1
NM_015214	0.00140861	1.64339	DDHD2
NR_003076	0.0308358	1.64371	SNORD98
NM_001042603	0.0429353	1.64381	KDM5A
NM_001130674	0.0299286	1.64488	CALU
NM_175854	0.0106194	1.64555	PAN3
NM_017924	0.00760903	1.64646	C14orf119
NM_001256488	0.0385499	1.64689	GOLGB1
NM_024713	0.0190892	1.64897	KATNBL1
NM_001556	0.00467516	1.64946	IKBKB
NM_014030	0.00542385	1.65074	GIT1
NM_001142327	0.0340697	1.65134	DMTF1
NM_001321362	0.0332464	1.65136	NRBP1
NM_013367	0.0276637	1.65292	ANAPC4
NM_007146	0.0230456	1.65326	VEZF1
NM_004268	0.014925	1.65483	MED17
NM_016211	0.00814392	1.65495	SEC31A
NM_015026	0.0154766	1.65511	MON2
NR_002435	0.0250494	1.65518	SNORD100
NR_002186	0.00736398	1.65537	DKFZP586I1420
NM_001291694	0.010282	1.65566	NR2C2
NM_014454	0.029037	1.65585	SESN1
NM_006234	0.0281901	1.65599	POLR2J
NM_198794	0.0284497	1.65631	MAP4K5
NM_004425	0.0309425	1.65652	ECM1
NM_018241	0.0310786	1.65743	TMEM184C
NM_003707	0.0190997	1.65809	RUVBL1
NM_020345	0.0142185	1.65813	NKIRAS1
NM_001282918	0.0269787	1.65909	RALGAPB
NM_001100588	0.0282331	1.65944	RC3H2
NM_032869	0.00729548	1.66032	NUDCD1
NM_001320984	0.0467194	1.66145	IL1R1
NM_001317899	0.0172612	1.662	CHMP7
NM_018117	0.0409056	1.66232	WDR11
NM_033426	0.0488293	1.66268	CIPC
NM_032145	0.0187527	1.66352	FBXO30
NM_016078	0.043324	1.66395	TVP23B
NM_003417	0.000800944	1.66437	ZNF264
NM_199359	0.00781199	1.66811	TPD52L2
NM_001114394	0.00205724	1.66859	PAPD4
NM_020823	0.0335442	1.6689	TMEM181
NR_024490	0.0127416	1.66923	GABPB1-AS1
NM_130436	0.0282989	1.67019	DYRK1A
NM_006468	0.00191604	1.67146	POLR3C
NM_016231	0.0104583	1.67307	NLK
NM_003531	0.0414113	1.67565	HIST1H3C
NM_001320973	0.00389099	1.67697	BLZF1
NM_001024937	0.0360471	1.67718	MINK1
NM_015475	0.0441343	1.67747	FAM98A
NM_004229	0.0253612	1.67766	MED14
NM_006055	0.0481638	1.67886	LANCL1
NM_022481	0.0142351	1.67911	ARAP3
NM_032479	0.0323073	1.67966	MRPL36
NM_005033	0.00724197	1.67969	EXOSC9
NM_002874	0.0221783	1.68033	RAD23B
NM_198514	0.0337322	1.68053	NHLRC2
NR_029411	0.0276457	1.68146	LOC100133091
NM_003826	0.0135705	1.68177	NAPG
NM_002958	0.0421384	1.68203	RYK
NM_006537	0.00437595	1.68226	USP3
NM_025083	0.0128346	1.68234	EDC3
NM_016042	0.0160044	1.68317	EXOSC3
NM_021818	0.00447683	1.68344	SAV1
NM_002160	0.0274111	1.68479	TNC
NM_001159676	0.00634224	1.6849	SYNCRIP
NM_001285439	0.00199459	1.68579	RICTOR
NM_177452	0.0431826	1.68585	TRAPPC6B
NM_001287349	0.0100368	1.68792	ZNF852
NM_006635	0.0265664	1.68885	ZNF460
NM_015387	0.0163832	1.6899	MOB4
NM_001134870	0.000696756	1.69013	PPP1R18
NM_002035	0.0371074	1.69132	KDSR
NM_015469	0.031188	1.6915	NIPSNAP3A
NR_120611	0.0188634	1.6922	NUTM2B-AS1
NM_020313	0.0121139	1.69366	CIAPIN1
NM_001198844	0.0067088	1.69403	RBM4
NM_004892	0.0160777	1.69435	SEC22B
NM_032558	0.0305549	1.69443	MFSD14B
NM_194291	0.0367202	1.696	TMEM65
NM_001134830	0.0127548	1.69772	AHI1
NM_014982	0.00795948	1.69786	PCNX1
NM_013444	0.0152318	1.69931	UBQLN2
NM_003100	0.0327229	1.69937	SNX2
NM_001304466	0.0267576	1.69998	SLC29A1
NM_017736	0.0154422	1.70026	THUMPD1
NM_014634	0.0364102	1.70037	PPM1F
NM_001015048	0.0441968	1.70105	BAG5
NM_001199933	0.0222453	1.70184	SESN1
NR_004397	0.00580368	1.70234	SNORD1C
NM_133462	0.00442924	1.70356	TTC14
NM_001005498	0.0295681	1.70436	RHBDF2
NM_203364	0.0238906	1.70443	CAPRIN1
NM_032188	0.0371328	1.70573	KAT8
NM_001551	0.0415158	1.70787	IGBP1
NR_037600	0.0374243	1.70791	LINC01578
NM_016283	0.0217066	1.7087	AK6
NM_199185	0.0345966	1.70929	NPM1
NM_175876	0.0110616	1.70979	EXOC8
NM_001042414	0.020532	1.71028	PSPC1
NM_004863	0.0336827	1.71128	SPTLC2
NM_032509	0.0264061	1.71203	MAK16
NM_018263	0.00382425	1.71215	ASXL2
NM_001008710	0.00932311	1.71238	RBPMS
NM_001024924	0.033007	1.71259	EXOC1
NM_002092	0.0140902	1.71353	GRSF1
NM_052831	0.00645991	1.71515	SLC18B1
NM_017746	0.0157266	1.71613	TEX10
NM_006447	0.00767034	1.7166	USP16
NM_001303143	0.014308	1.71684	HAUS3
NM_012164	0.0356096	1.71706	FBXW2
NM_015325	0.0205783	1.7173	ICE1
NM_015497	0.019226	1.71736	TMEM87A
NM_173566	0.0393572	1.71741	PRR14L
NM_003523	0.0265715	1.71786	HIST1H2BE
NM_001351266	0.0497889	1.71789	TSPAN14
NM_030816	0.00321172	1.71846	ANKRD13C
NM_006856	0.017394	1.71886	ATF7
NM_031314	0.00335861	1.71892	HNRNPC
NM_001330178	0.0106482	1.71897	PLEKHA1
NM_015397	0.0333985	1.71972	DCAF12
NM_003919	0.0498232	1.72047	SGCE
NM_022900	0.0167256	1.72065	CASD1
NM_014999	0.032364	1.7207	RAB21
NM_152896	0.0378503	1.72187	UHRF2
NM_001318188	0.0463802	1.72368	HNRNPK
NM_001007246	0.0479022	1.72492	BRWD1
NM_003010	0.0397265	1.72524	MAP2K4
NM_006270	0.0262044	1.72537	RRAS
NM_182640	0.0363645	1.7255	MRPS9
NM_030780	0.0460512	1.72566	SLC25A32
NM_017812	0.0451587	1.7257	CHCHD3
NM_012319	0.0423299	1.72641	SLC39A6
NM_024953	0.0200741	1.72715	NAA25
NM_018128	0.0381669	1.72787	TSR1
NM_001099673	0.0314973	1.7282	C8orf59
NM_005644	0.0145845	1.72836	TAF12
NM_025065	0.0241677	1.72962	RPF1
NM_001282850	0.0410996	1.72974	PPP4R3B
NM_006577	0.039454	1.73033	B3GNT2
NM_015355	0.0458944	1.73128	SUZ12
NM_001698	0.0221964	1.73235	AUH
NM_000113	0.0422986	1.73334	TOR1A
NM_018230	0.0165289	1.73335	NUP133
NM_014805	0.0339684	1.73364	EPM2AIP1
NM_032824	0.043118	1.73558	TMEM87B
NM_001746	0.042858	1.73704	CANX
NM_003338	0.0264522	1.73881	UBE2D1
NR_003046	0.0383449	1.7391	SNORD59B
NM_173674	0.0101828	1.73981	DCBLD1
NM_052911	0.0355534	1.73984	ESCO1
NM_014810	0.0262421	1.7402	CEP350
NM_003584	0.0248501	1.74106	DUSP11
NR_027141_chr10	0.00246493	1.74165	FAM45BP
NM_001284237	0.000781123	1.74203	ZFYVE16
NM_014829	0.010059	1.74255	DDX46
NM_004685	0.0425213	1.74417	MTMR6
NM_024612	0.00475561	1.74461	DHX40
NM_017652	0.00832762	1.74684	ZNF586
NM_001351527	0.00896657	1.7469	SETX
NM_080840	0.0438015	1.74834	PTPRA
NM_001276270	0.024997	1.74838	MBD4
NR_037665	0.00591908	1.74848	LOC100506548
NM_001863	0.0201278	1.74857	COX6B1
NR_003687	0.0284615	1.7499	SNORD19B
NM_030877	0.0285205	1.74998	CTNNBL1
NM_024753	0.00787121	1.75189	TTC21B
NM_001270425	0.0206447	1.75222	MAP4K3
NM_001202464	0.035554	1.75234	ZMYND11
NM_015891	0.0143949	1.7525	CDC40
NM_001277196	0.0271776	1.75259	PHF20L1
NM_002706	0.023927	1.75434	PPM1B
NM_005903	0.0292504	1.75592	SMAD5
NM_016037	0.0248102	1.75721	UTP11
NM_020191	0.0348859	1.75812	MRPS22
NM_003091	0.0291827	1.75822	SNRPB
NM_144643	0.00686071	1.75834	SCLT1
NM_032383	0.012327	1.75864	HPS3
NM_004866	0.0175568	1.75893	SCAMP1
NM_018428	0.0481813	1.75902	UTP6
NM_175921	0.0344816	1.75983	C5orf51
NM_152699	0.00888163	1.76118	SENP5
NM_004814	0.0363947	1.7612	SNRNP40
NM_016099	0.0283348	1.76211	GOLGA7
NM_001755	0.0456293	1.76286	CBFB
NM_020236	0.00897463	1.76292	MRPL1
NM_023073	0.00694049	1.76331	C5orf42
NM_001987	0.0269707	1.7643	ETV6
NM_004264	0.0168934	1.76536	MED21
NM_203298	0.0272161	1.76565	CHCHD1
NM_001035005	0.0156776	1.76867	C18orf32
NM_001323566	0.0424793	1.76916	CDO1
NM_144963	0.0404422	1.76926	FAM91A1
NM_016166	0.00735369	1.77173	PIAS1
NM_020666	0.0315192	1.77275	CLK4
NM_005171	0.0140143	1.77365	ATF1
NM_016101	0.00373131	1.77464	NIP7
NM_001267699	0.0145634	1.77586	RPS3A
NM_001286086	0.0420404	1.77651	C11orf98
NM_015049	0.0228955	1.77726	TRAK2
NM_001193538	0.0128048	1.7781	TMEM126B
NM_145169	0.0163703	1.77894	SFT2D1
NM_015368	0.0183444	1.77926	PANX1
NM_020846	0.0107454	1.7807	SLAIN2
NR_146177	0.0308763	1.78124	SNHG14
NM_152546	0.00320754	1.78194	SRFBP1
NM_001171654	0.0089775	1.7829	KLHL5
NM_000179	0.0488631	1.78334	MSH6
NM_003690	0.016938	1.7837	PRKRA
NM_000202	0.0125682	1.78408	IDS
NM_001130031	0.0038627	1.78429	ZNF562
NM_014909	0.0435949	1.78551	VASH1
NM_021622	0.0495416	1.78959	PLEKHA1
NM_017952	0.033974	1.78961	PTCD3
NM_003368	0.0333577	1.79057	USP1
NM_001164163	0.0401541	1.79127	PPP6R3
NM_019091	0.0156622	1.79173	PLEKHA3
NM_014813	0.00445535	1.79177	LRIG2
NM_152289	3.01045e-05	1.79246	ZNF561
NM_021141	0.0239953	1.79292	XRCC5
NM_001252007	0.0170123	1.79376	PAPOLA
NM_020121	0.00384879	1.79436	UGGT2
NR_003057	0.0339851	1.79441	SNORD69
NM_001032296	0.0226019	1.7964	STK24
NM_001145056	0.0419905	1.79671	SLC44A2
NM_003818	0.00443983	1.79732	CDS2
NM_031480	0.00427922	1.79835	RIOK1
NM_032027	0.0329736	1.79862	TM2D1
NM_018373	0.0311571	1.79945	SYNJ2BP
NM_021144	0.0456713	1.79951	PSIP1
NM_016516	0.000119505	1.80002	VPS54
NM_015129	0.0138901	1.80074	2019-09-06
NR_003047	0.0378725	1.80115	SNORD19
NM_007190	0.0106302	1.80211	SEC23IP
NM_003345	0.00260422	1.80388	UBE2I
NM_019004	0.0240309	1.80552	ANKIB1
NM_001659	0.0346288	1.80559	ARF3
NM_022902	0.0295717	1.80583	SLC30A5
NM_001167	0.00473654	1.80846	XIAP
NM_032859	0.0090834	1.80851	ABHD13
NM_006750	0.0135205	1.80856	SNTB2
NM_001025603	0.00443038	1.80873	RFX5
NM_007114	0.042477	1.80874	TMF1
NM_019024	0.00701129	1.80986	HEATR5B
NM_033656	0.0323273	1.8105	BRWD1
NM_002740	0.0091433	1.81083	PRKCI
NM_005637	0.0406859	1.81148	SS18
NM_013236	0.0306549	1.81252	ATXN10
NM_001143937	0.010789	1.81279	PSMA1
NM_001278231	0.0124646	1.81331	ZNF189
NR_145749	0.0242116	1.81348	SNORA74D
NM_005871	0.0150079	1.81429	SMNDC1
NM_001313998	0.0452568	1.81444	BECN1
NM_001261407	0.000263184	1.81513	MPDZ
NM_021066	0.0178902	1.81544	HIST1H2AJ
NM_001137551	0.00937271	1.81558	LRRFIP1
NM_173607	0.026888	1.81692	FAM177A1
NR_002594	0.0394573	1.81764	SLC7A5P2
NM_006421	0.040557	1.81783	ARFGEF1
NM_022473	0.00691709	1.81805	ZNF106
NM_018133	0.00917101	1.81811	MSL2
NM_001017980	0.017314	1.81823	VMA21
NM_021994	0.000723795	1.81854	ZNF277
NM_006901	0.00940543	1.8188	MYO9A
NM_002267	0.0324829	1.82	KPNA3
NM_007043	0.0243855	1.82026	KRR1
NM_032857	0.0202521	1.82027	LACTB
NM_014673	0.0135464	1.82054	EMC2
NM_145251	0.0296637	1.82169	STYX
NM_001146156	0.00115512	1.8221	GSK3B
NR_104133	0.0159098	1.82277	ADAMTSL4-AS1
NM_015030	0.0212701	1.82302	FRYL
NM_014572	0.00621875	1.82347	LATS2
NM_030755	0.030058	1.82405	TMX1
NM_001098638	0.00594656	1.8243	RNF169
NM_181697	0.0473366	1.82558	PRDX1
NM_017643	0.000211417	1.82726	MBTD1
NM_015231	0.00384972	1.82763	NUP160
NM_017634	0.0236195	1.82927	KCTD9
NM_003478	0.00927621	1.82941	CUL5
NM_001017408	0.0143607	1.8297	GOPC
NR_003604	0.0363268	1.82971	ZFAS1
NM_004093	0.0375448	1.83072	EFNB2
NM_005654	0.0270052	1.83147	NR2F1
NM_003092	0.0195736	1.83184	SNRPB2
NM_003950	0.0349216	1.83222	F2RL3
NM_004760	0.0388689	1.83279	STK17A
NM_001040108	0.0239071	1.83297	MLH3
NM_001007253	0.010095	1.83372	ERV3-1
NR_024320	0.0165931	1.83416	LITAF
NM_001099402	0.0156706	1.83434	CCNK
NM_014062	0.0362058	1.83481	NOB1
NR_029707	0.0479734	1.83516	MIR186
NM_006923	0.00149993	1.83808	SDF2
NM_206866	0.0353449	1.83855	BACH1
NM_006570	0.0363981	1.84038	RRAGA
NM_012141	0.0184709	1.84212	INTS6
NM_012096	0.0471988	1.84271	APPL1
NM_001145432	0.0143484	1.84311	SMIM20
NM_138446	0.0121697	1.84337	MALSU1
NM_003090	0.0106302	1.84366	SNRPA1
NM_170692	0.00533829	1.84453	RASAL2
NM_004232	0.019522	1.84458	SOCS6
NM_003099	0.0184594	1.84458	SNX1
NM_016265	0.00215663	1.84508	ZNF12
NM_017922	0.00439354	1.84532	PRPF39
NM_018072	0.00965027	1.84543	HEATR1
NM_015534	0.0133437	1.84602	ZZZ3
NM_004985	0.0133063	1.84615	KRAS
NM_015532	0.0456462	1.84677	POLR2M
NM_002271	0.0297923	1.84678	IPO5
NM_015110	0.0455004	1.84709	SMC5
NM_030939	3.64003e-05	1.84769	C6orf62
NR_002574	0.049282	1.84807	SNORD102
NM_016226	0.0395397	1.84833	VPS29
NM_017437	0.0470692	1.84941	CPSF2
NM_004725	0.00573548	1.84943	BUB3
NM_030971	0.0128408	1.84971	SFXN3
NM_004060	0.0268737	1.85059	CCNG1
NM_014846	0.0129841	1.85102	WASHC5
NM_018141	0.0388537	1.85114	MRPS10
NM_013263	0.0012098	1.85158	BRD7
NR_002909	0.0404154	1.85191	SNHG3
NM_014117	0.0225748	1.85517	C16orf72
NM_001270471	0.00246471	1.85546	SOCS2
NM_001128833	0.0149087	1.85567	ZBTB4
NR_003369	0.0198515	1.85677	RRN3P2
NM_138473	0.0415078	1.85689	SP1
NM_014028	0.0244584	1.85944	OSTM1
NM_032991	0.00604899	1.8596	CASP3
NM_017740	0.045638	1.85977	ZDHHC7
NM_005023	0.0256502	1.85979	PGGT1B
NM_006243	0.0455608	1.85991	PPP2R5A
NM_183376	0.036884	1.86087	ARRDC4
NM_002095	0.0415631	1.86188	GTF2E2
NM_001040181	0.0293723	1.86287	CLDND1
NM_033412	0.000428852	1.86293	SLC25A51
NM_177438	0.0427664	1.86309	DICER1
NM_015562	0.00430535	1.86336	UBXN7
NM_015190	0.000564414	1.86347	DNAJC9
NM_005436	0.00463824	1.86384	CCDC6
NM_005493	0.0137047	1.86442	RANBP9
NM_017426	0.0126251	1.86453	NUP54
NM_001009984	0.00530056	1.86501	C20orf194
NM_032635	0.0214612	1.86522	TMEM147
NM_006990	0.0337358	1.86585	WASF2
NR_132759	0.0254034	1.86686	SNORD143
NM_001350477	0.0141474	1.86708	CAP1
NM_014159	0.0453973	1.8678	SETD2
NM_016618	0.0323561	1.86794	KRCC1
NM_006784	0.0403088	1.86805	WDR3
NM_203504	0.0481146	1.86953	G3BP2
NR_003324_dup1	0.0224542	1.87046	SNORD116-9
NM_001171888	0.0424918	1.87102	FGFR1OP2
NM_003079	0.049	1.8711	SMARCE1
NM_001079521	0.0494191	1.8724	KTN1
NM_001284	0.0027159	1.8726	AP3S1
NM_004398	0.0332719	1.87263	DDX10
NM_014467	0.0111722	1.87297	SRPX2
NM_006714	0.0440288	1.87331	SMPDL3A
NM_032312	0.0272475	1.87341	YIPF4
NM_005509	0.0386187	1.87451	DMXL1
NM_006390	0.0341359	1.875	IPO8
NR_003370	0.0454011	1.87587	RRN3P1
NM_015902	0.0438555	1.876	UBR5
NM_005828	0.0315294	1.8761	DCAF7
NM_020754	0.0199525	1.87668	ARHGAP31
NM_003211	0.00754037	1.87802	TDG
NM_014078	0.0332184	1.87866	MRPL13
NM_014949	0.0238586	1.87921	KIAA0907
NM_002803	0.0310007	1.88016	PSMC2
NM_004651	0.0186414	1.88036	USP11
NM_001287503	0.0012098	1.88058	SSFA2
NM_017593	0.0260904	1.88154	BMP2K
NM_001122964	0.0272459	1.88209	PPP4R3B
NM_001128150	0.00909398	1.88211	ORMDL1
NM_001143998	0.0345679	1.88221	SEC14L1
NM_018352	0.0292983	1.88248	TMA16
NM_024894	0.00897906	1.88263	NOL10
NM_001136258	0.037737	1.88285	SGMS2
NM_014487	0.0436197	1.88308	ZNF330
NM_014248	0.0154662	1.88313	RBX1
NM_018695	0.0250533	1.88332	ERBIN
NM_018353	0.0408621	1.88366	MIS18BP1
NM_001265612	0.00876607	1.88477	CNOT1
NM_031216	0.00101663	1.88477	SEH1L
NM_001252612	0.000352037	1.88502	ZNF638
NM_024600	0.00167382	1.8855	TMEM204
NM_005154	0.0110054	1.88563	USP8
NM_174916	0.0189422	1.88616	UBR1
NM_016404	0.0474037	1.88646	TRMT112
NM_003898	0.0216925	1.88664	SYNJ2
NM_019087	0.0246869	1.88694	ARL15
NM_001431	0.031447	1.8874	EPB41L2
NM_014222	0.0345666	1.88785	NDUFA8
NM_019045	0.00460905	1.88804	WDR44
NM_015622	0.00347972	1.88838	CCZ1
NR_145744	0.0410247	1.88911	SNORD19C
NM_002488	0.0172487	1.88916	NDUFA2
NM_021942	0.012968	1.8903	TRAPPC11
NM_015054	0.038487	1.89177	UHRF1BP1L
NM_005801	0.0389542	1.89401	EIF1
NM_001077207	0.00881201	1.89455	SEC31A
NM_001042734	0.00148541	1.89483	SEC24B
NM_018704	0.0107678	1.89525	CTTNBP2NL
NM_022767	0.0307095	1.89568	AEN
NM_001199346	0.013297	1.89697	C18orf32
NM_152609	0.00921298	1.89841	CNST
NM_017892	0.0327361	1.89854	PRPF40A
NM_020774	0.0101092	1.89986	MIB1
NM_032338	0.00432065	1.90108	LLPH
NM_152649	0.0147861	1.90209	MLKL
NM_001146216	0.0331389	1.90215	TACC1
NM_001164161	0.0272819	1.90263	PPP6R3
NM_002622	0.0233033	1.90347	PFDN1
NM_014870	0.000691259	1.90387	ZBTB40
NM_001081550	0.0293724	1.90395	THOC2
NM_003430	0.0336518	1.90446	ZNF91
NM_153607	0.00260046	1.90472	CREBRF
NM_005359	0.0149725	1.90483	SMAD4
NM_145080	0.0108748	1.90518	NSMCE1
NM_004477	0.0421854	1.90524	FRG1
NM_002101	0.0290366	1.90527	GYPC
NR_002750	0.0191307	1.90592	SNORD44
NM_018222	0.0110124	1.90673	PARVA
NM_016045	0.00878991	1.90676	PRELID3B
NM_015990	2.67269e-08	1.90683	KLHL5
NM_012388	0.0313865	1.90741	BLOC1S6
NM_004344	0.0318108	1.90769	CETN2
NM_018227	0.0246379	1.90857	UBA6
NM_015336	0.00440372	1.90869	ZDHHC17
NM_017768	0.00135889	1.90872	LRRC40
NM_012394	0.00898357	1.91028	PFDN2
NM_014691	0.0103213	1.91104	AQR
NM_016096	0.0185161	1.91268	ZNF706
NM_001284240	0.00148299	1.9128	CCSER2
NM_020940	0.0295204	1.91352	FAM160B1
NR_135312	0.0301922	1.91368	SMG1P6
NM_017906	0.0112145	1.914	PAK1IP1
NM_005002	0.0335507	1.91421	NDUFA9
NR_033915	2.05639e-06	1.91576	ORC2
NR_002738	0.0424404	1.91644	SNORD57
NM_006425	0.00670699	1.91673	SLU7
NM_015484	0.00977392	1.9189	SYF2
NM_001206	0.0138096	1.9193	KLF9
NM_001414	0.0360716	1.92065	EIF2B1
NM_198896	0.0101601	1.92124	RAB6A
NM_015187	0.0387462	1.92211	SEL1L3
NM_152678	0.00316547	1.92252	DENND6A
NM_001080512	0.0277007	1.9228	BICC1
NM_001641	0.0401913	1.92294	APEX1
NM_003151	0.0319788	1.9232	STAT4
NM_198097	0.00552079	1.92365	CCZ1B
NM_006346	0.018874	1.92409	PIBF1
NR_002440	0.0133924	1.92518	SNORD16
NM_001034841	0.0342166	1.92554	ITPRIPL2
NM_012421	0.0342568	1.92567	RLF
NM_003404	0.0125552	1.9259	YWHAB
NM_032905	0.0271933	1.92644	RBM17
NM_007361	0.0473989	1.92668	NID2
NM_005054_dup2	0.00922343	1.92678	RGPD5
NM_001320418	0.00018057	1.92798	MITD1
NM_012245	0.0129422	1.9281	SNW1
NM_012257	0.0314368	1.92924	HBP1
NM_022157	0.0180137	1.92987	RRAGC
NM_001145408	0.0358956	1.93015	NONO
NM_003509	0.0472094	1.93032	HIST1H2AI
NM_014939	0.0281893	1.93046	TRAPPC8
NM_016640	0.0465884	1.93051	MRPS30
NM_001483	0.0198714	1.93258	NIPSNAP2
NM_018489	0.041686	1.93271	ASH1L
NM_001143667	0.0116428	1.93275	ZBED5
NM_018989	0.00932495	1.93295	RBM27
NM_022739	0.0059798	1.9331	SMURF2
NM_002524	0.0225165	1.93418	NRAS
NM_003566	0.0239383	1.93446	EEA1
NM_139283	0.0236971	1.93476	PPTC7
NM_012425	0.00172483	1.9348	RSU1
NM_080491	0.00598656	1.93615	GAB2
NM_012071	0.00532187	1.93661	COMMD3
NM_004044	0.0445755	1.93708	ATIC
NM_016531	0.0305834	1.93722	KLF3
NM_005901	0.0325751	1.93757	SMAD2
NM_002970	0.0326831	1.9379	SAT1
NM_003017	0.0334965	1.93982	SRSF3
NM_020056	0.030601	1.93989	HLA-DQA2
NM_001128913	0.0258484	1.94048	PCBP2
NM_006292	0.0247085	1.94066	TSG101
NM_005443	0.0130935	1.94082	PAPSS1
NM_002519	0.000920058	1.94133	NPAT
NM_005859	0.0190893	1.94143	PURA
NM_012414	0.00933548	1.94207	RAB3GAP2
NM_001011551	0.0472808	1.94252	C1GALT1C1
NM_015092	0.0494434	1.94325	SMG1
NM_001031623	0.0179883	1.94488	ZNF451
NM_001113493	0.0290978	1.94508	2019-09-09
NM_015013	0.0192679	1.94513	KDM1A
NM_133646	0.0329837	1.9485	ZAK
NM_004939	0.0356336	1.94914	DDX1
NM_001145667	0.0377049	1.94983	GLG1
NM_005001	0.0464514	1.95013	NDUFA7
NM_003804	0.0306405	1.95031	RIPK1
NM_001258308	0.0291377	1.95064	NOP2
NM_152407	0.0227197	1.95171	GRPEL2
NM_004175	0.00759465	1.95179	SNRPD3
NM_014452	0.0185779	1.95188	TNFRSF21
NM_018325	0.00719088	1.95199	C9orf72
NM_183416	0.00781669	1.95269	KIF1B
NM_001039938	0.0197122	1.95288	INTS6
NR_125730_dup1_chr19	0.0411812	1.95311	RNU6-2
NM_003278	0.0165	1.95327	CLEC3B
NM_003016	0.0448543	1.95331	SRSF2
NM_080422	0.0243795	1.95431	PTPN2
NM_015278	0.0300965	1.95526	SASH1
NM_004075	0.046885	1.95579	CRY1
NM_005813	0.0098658	1.9586	PRKD3
NM_013283	0.0213419	1.95896	MAT2B
NM_001018069	0.0187466	1.96011	SERBP1
NM_006541	0.0336456	1.96012	GLRX3
NM_152547	0.0146444	1.96046	BTNL9
NM_203459	0.0324421	1.96064	CAMSAP2
NM_014608	0.0431654	1.96208	CYFIP1
NM_022835	0.0182414	1.96312	PLEKHG2
NM_031361	0.0189327	1.96432	COL4A3BP
NM_003184	0.00533021	1.96454	TAF2
NM_001164315	0.00905124	1.96682	ANKRD36
NM_001194955	0.0343982	1.96833	MATR3
NM_003592	0.0425556	1.96843	CUL1
NM_005968	0.021447	1.96855	HNRNPM
NM_001349947	0.0122124	1.96922	RPS27
NR_125376	0.0017849	1.97021	LOC100419583
NM_144710	0.0162613	1.97069	2019-09-10
NM_003850	0.00319933	1.97166	SUCLA2
NM_022451	0.00742109	1.97179	NOC3L
NM_006617	0.0489118	1.97186	NES
NM_001300821	0.0393102	1.97228	EIF4B
NM_001321967	0.014686	1.97259	ATAD1
NM_003403	0.0208714	1.97311	YY1
NM_145049	0.00926769	1.9737	UBLCP1
NM_153358	0.00621647	1.97373	ZNF791
NM_001282948	0.0173728	1.9738	JMJD1C
NM_002416	0.0464039	1.97605	CXCL9
NM_000317	0.0455688	1.97682	PTS
NM_005316	0.00206954	1.97701	GTF2H1
NM_014500	0.00412616	1.97796	HTATSF1
NM_001081640	0.0246171	1.97825	PRKDC
NR_003695	0.0150954	1.97955	SNORD12B
NM_080796	3.54655e-05	1.9803	DIDO1
NM_078468	0.0361754	1.98061	BCCIP
NM_001307943	0.0208332	1.98243	TTC17
NM_002370	0.0106844	1.98318	MAGOH
NM_058230	0.00172839	1.9833	ZNF354B
NM_016617	0.0414511	1.98342	UFM1
NM_006416	0.00568556	1.98448	SLC35A1
NM_021064	0.0481301	1.98465	HIST1H2AG
NM_001282681	0.0216057	1.98522	GAPVD1
NM_130809	0.0421488	1.98535	PRRC1
NM_144580	0.0378862	1.98575	GLMP
NM_018229	0.00822492	1.98597	AP5M1
NM_017895	0.0497456	1.98697	DDX27
NM_001099269	0.0279607	1.98757	ZNF506
NM_015000	0.0169839	1.98915	STK38L
NM_004541	0.0265483	1.98939	NDUFA1
NM_003972	0.0326947	1.98965	BTAF1
NM_006828	0.0370944	1.98966	ASCC3
NM_001199198	0.00291061	1.98981	TBC1D23
NM_145858	8.8126e-05	1.99073	CRYZL1
NM_001142269	0.0423883	1.99184	GGCX
NM_152902	0.0143133	1.99312	TIPRL
NM_005121	0.0361163	1.99461	MED13
NM_000712	0.0418947	1.99509	BLVRA
NM_003968	0.0134205	1.99538	UBA3
NR_135317	0.0221432	1.99539	SMG1P2
NM_015040	0.0101833	1.99691	PIKFYVE
NM_177423	0.012765	1.99863	PPFIA1
NM_016129	0.00762422	1.99874	COPS4
NM_001114132	0.0118762	1.9988	NBEAL1
NM_014153	0.0116176	2.00008	ZC3H7A
NM_020830	0.0153083	2.00056	WDFY1
NM_007375	0.0304788	2.00141	TARDBP
NM_017864	0.00758446	2.00249	INTS8
NM_006415	0.0279628	2.00283	SPTLC1
NM_022776	0.0357799	2.00397	OSBPL11
NM_002266	0.0228117	2.00438	KPNA2
NM_014267	0.0465914	2.0057	C11orf58
NM_014795	0.0367157	2.00733	ZEB2
NM_001185076	0.013728	2.00758	FMR1
NM_004124	0.0301804	2.00759	GMFB
NM_015904	0.0349861	2.00787	EIF5B
NM_152316	0.000579168	2.00818	ARL14EP
NM_170601	0.0378676	2.00861	SIAE
NM_005744	0.0230132	2.0094	ARIH1
NM_001142424	0.015391	2.00973	MORF4L2
NM_017580	0.0189245	2.00996	ZRANB1
NM_007007	0.0118753	2.01005	CPSF6
NM_153810	0.00332781	2.01083	CACUL1
NM_175571	0.0176363	2.0115	GIMAP8
NR_030398	0.0373508	2.01198	MIR421
NM_138348	0.00565923	2.01381	OTULIN
NM_003618	2.05471e-05	2.01431	MAP4K3
NM_201544	0.0419549	2.01456	LGALS8
NM_007214	0.0265844	2.01476	SEC63
NM_001270975	0.0278617	2.01537	IST1
NM_033055	0.0341792	2.0154	MFSD14A
NM_002429	0.0372336	2.0154	MMP19
NM_001080432	0.0238029	2.01599	FTO
NM_032016	0.0136284	2.0168	STARD3NL
NM_012287	0.0406394	2.01763	ACAP2
NM_001039697	0.00301176	2.02036	SNAPC3
NM_005054	0.0123125	2.02104	RGPD5
NM_020827	0.0364069	2.02191	CFAP97
NM_001128160	0.0110432	2.02242	UBP1
NM_033224	0.0118447	2.02307	PURB
NM_022735	0.04132	2.02327	ACBD3
NM_006603	0.0387799	2.02371	STAG2
NM_015194	0.0478734	2.0244	MYO1D
NM_003998	0.0158356	2.0247	NFKB1
NM_005908	0.0119412	2.02554	MANBA
NM_006965	0.00962404	2.02586	ZNF24
NM_001282	0.0147012	2.02684	AP2B1
NM_030759	0.0159578	2.02751	NRBF2
NM_003859	0.0272342	2.02824	DPM1
NM_001121	0.0105091	2.02882	ADD3
NM_001098620	0.000818558	2.02934	PCBP2
NM_018026	0.0100262	2.02981	PACS1
NM_002887	0.0196999	2.0305	RARS
NM_015630	0.00198073	2.03144	EPC2
NM_004128	0.00425156	2.03168	GTF2F2
NM_020119	0.00281189	2.03588	ZC3HAV1
NM_033274	0.0207042	2.03641	ADAM19
NM_016075	0.0248382	2.03744	VPS36
NM_025234	0.0131514	2.03749	WDR61
NM_003537	0.03495	2.03774	HIST1H3B
NM_018368	0.0308176	2.03777	LMBRD1
NM_015933	0.0142094	2.03905	TMA7
NM_001415	0.0248098	2.03931	EIF2S3
NM_003927	0.0058032	2.03987	MBD2
NM_001253382	0.020353	2.04015	RPL15
NM_015289	0.0135102	2.04103	VPS39
NR_106816	0.0326948	2.04176	MIR6758
NM_001316990	0.00484661	2.04212	CEP95
NM_016823	0.0354767	2.04355	CRK
NM_001032288	0.00794235	2.04392	UBE2V1
NM_022831	0.0490752	2.04401	AIDA
NM_020651	0.0109494	2.04417	PELI1
NM_020337	0.00113903	2.0445	ANKRD50
NM_004580	0.000417805	2.04759	RAB27A
NM_006710	0.0310902	2.04791	COPS8
NM_014616	0.0160662	2.04866	ATP11B
NM_003366	0.00669235	2.04868	UQCRC2
NM_033540	0.00900001	2.04915	MFN1
NM_016252	0.0423846	2.05093	BIRC6
NM_182916	0.00303962	2.05191	TRNT1
NM_153188	0.0223636	2.05354	TNPO1
NM_002392	0.00316112	2.05395	MDM2
NM_001153484	0.00791706	2.05451	SCOC
NM_138270	0.00149731	2.05581	ATRX
NR_003940	0.0111815	2.05583	SNORD80
NM_001001330	0.0174843	2.05592	REEP3
NM_005926	0.000356496	2.05694	MFAP1
NM_019054	0.0111969	2.05696	FAM35A
NM_001183	0.0388293	2.057	ATP6AP1
NM_014734	0.0415705	2.05764	SUSD6
NM_138730	0.0408764	2.0591	HMGN3
NR_037601	0.0138804	2.06146	LINC01578
NM_015045	0.0099401	2.0615	WAPL
NM_005054_dup1	0.00837565	2.06193	RGPD5
NM_001146213	0.0280374	2.063	TBC1D15
NM_001938	0.0338423	2.06367	DR1
NM_001177	0.0475016	2.06438	ARL1
NM_020928	0.00421631	2.06568	ZSWIM6
NM_004894	0.0435221	2.06599	C14orf2
NM_000081	0.032261	2.06656	LYST
NR_002323	0.0411719	2.06674	TUG1
NM_004279	0.00852393	2.06747	PMPCB
NM_001130048	0.0213714	2.06951	DOCK9
NM_032476	0.0389564	2.07096	MRPS6
NM_001323342	0.000718724	2.07177	AHCTF1
NM_014786	0.0124266	2.07184	ARHGEF17
NR_002910	0.0186538	2.0723	SNORA71B
NM_001135702	0.0273041	2.07245	YWHAZ
NR_002564	0.028341	2.07335	SNORD26
NM_032581	0.0336784	2.07458	FAM126A
NM_015051	0.0208206	2.07592	ERP44
NM_003094	0.0170797	2.07595	SNRPE
NM_003734	0.0032063	2.07655	AOC3
NM_002221	0.0225899	2.07786	ITPKB
NM_003941	0.0174673	2.0795	WASL
NM_001329451	0.0112965	2.08021	KANK2
NM_014877	0.0106259	2.08135	HELZ
NR_002174	0.0166169	2.08184	CMAHP
NR_003077	0.0394406	2.08219	SNORD99
NM_001981	0.0244348	2.08338	EPS15
NM_003336	0.0412195	2.08352	UBE2A
NM_001008738	0.00458455	2.08364	FNIP1
NM_145330	0.0360698	2.08432	MRPL33
NM_005180	0.0206042	2.08436	BMI1
NM_014415	0.00945156	2.08621	ZBTB11
NM_032630	7.70037e-07	2.08641	CINP
NM_016374	0.0268713	2.08771	ARID4B
NM_174908	0.0134926	2.08902	CCDC50
NR_034041	0.0160472	2.08902	SRSF1
NM_001862	0.00589162	2.09087	COX5B
NM_005610	0.01359	2.0923	RBBP4
NM_031442	0.045113	2.09395	TMEM47
NM_001315507	0.0288556	2.09409	PCM1
NR_103797	0.0103931	2.09446	SON
NM_005783	0.0285682	2.09454	TXNDC9
NM_080391	0.028211	2.0952	PTP4A2
NM_001112736	0.0339583	2.09535	FAM208A
NM_003339	0.00291312	2.09549	UBE2D2
NM_199191	0.0393293	2.09571	BABAM2
NM_015161	0.0180564	2.09638	ARL6IP1
NM_000271	0.0441412	2.09788	NPC1
NM_016248	0.00746448	2.09921	AKAP11
NM_001514	0.0039089	2.09962	GTF2B
NM_001085487	0.00908605	2.09968	MYSM1
NM_032020	0.0101923	2.10079	FUCA2
NM_030790	0.0100522	2.10102	ITFG1
NM_030571	0.0437718	2.1017	NDFIP1
NR_002956	0.0379571	2.10228	SNORA14B
NM_021058	0.0116679	2.10284	HIST1H2BJ
NM_005406	0.0295538	2.10337	ROCK1
NM_001025356	0.0148892	2.1036	ANO6
NM_001247996	0.0392226	2.10474	ASAP1
NM_031243	0.0164687	2.10763	HNRNPA2B1
NM_007270	0.00831596	2.1088	FKBP9
NM_005662	0.010755	2.10942	VDAC3
NM_001270	0.0323121	2.10969	CHD1
NM_001539	0.0278636	2.10978	DNAJA1
NM_006166	0.00520834	2.11073	NFYB
NM_001136200	0.0223478	2.11191	BORCS7
NM_005792	0.000775846	2.11241	MPHOSPH6
NM_005917	0.0304848	2.11467	MDH1
NM_006356	0.00191312	2.11497	ATP5H
NM_004236	0.0230477	2.11539	COPS2
NM_016406	0.0210803	2.11623	UFC1
NM_015957	0.0138983	2.11632	APIP
NR_034120	0.00686698	2.11668	LINC-PINT
NM_016021	0.0177007	2.11678	UBE2J1
NM_002318	0.0081221	2.11775	LOXL2
NM_144982	0.0190418	2.11802	ZFC3H1
NM_080282	0.0420188	2.11806	ABCA10
NM_016120	0.00286782	2.11854	RLIM
NM_018427	0.00733083	2.1187	RRN3
NM_012097	0.0399581	2.11915	ARL5A
NM_053031	0.0101861	2.11956	MYLK
NM_015462	0.00582176	2.11967	NOL11
NM_138635	0.0289216	2.11976	H2AFV
NM_133325	0.00904021	2.12006	PHF10
NM_152857	0.0363024	2.12118	WTAP
NM_015913	0.00868082	2.12169	TXNDC12
NM_014814	0.00648482	2.12189	PSMD6
NM_001130440	0.0408593	2.12228	SRP9
NM_001199383	0.0218026	2.12233	RNF145
NM_015659	0.0193968	2.1225	RSL1D1
NM_005204	0.0124276	2.12272	MAP3K8
NM_002268	0.0109262	2.1229	KPNA4
NM_173614	0.0459412	2.12359	NOMO2
NM_194434	0.00842812	2.12432	VAPA
NM_016103	0.0486991	2.12569	SAR1B
NM_001349	0.0193266	2.12674	DARS
NM_004397	0.0272146	2.1271	DDX6
NM_012154	0.00225055	2.1282	AGO2
NM_014183	0.0183982	2.12992	DYNLRB1
NM_014175	0.0175537	2.13062	MRPL15
NM_003096	0.0256567	2.13374	SNRPG
NM_018482	0.00509637	2.13425	ASAP1
NM_001322254	0.00227509	2.1359	JMJD1C
NM_001310154	0.00059816	2.13633	ANKRD36C
NM_001186	0.0425348	2.13793	BACH1
NR_145750	0.0124055	2.13809	SNORD13E
NM_014106	0.0316644	2.13862	ZNF770
NM_006837	0.00913205	2.13885	COPS5
NM_004906	0.0159867	2.1415	WTAP
NM_006826	0.0342573	2.14264	YWHAQ
NM_006743	0.0222654	2.14305	RBM3
NM_001895	0.0436095	2.14378	CSNK2A1
NM_153634	0.00491896	2.14448	CPNE8
NM_003663	0.0172658	2.14448	CGGBP1
NM_152726	0.0123847	2.14465	MICU2
NR_003328	0.0254391	2.14491	SNORD116-13
NM_023079	0.0414928	2.14611	UBE2Z
NM_006486	0.0490232	2.14613	FBLN1
NM_001113239	0.0133065	2.14683	HIPK2
NM_000430	0.0221173	2.14905	PAFAH1B1
NM_001099666	0.00588317	2.14998	PTAR1
NM_016410	0.0142144	2.15032	CHMP5
NM_006320	0.0242249	2.15042	PGRMC2
NM_153605	0.0020946	2.15167	CRYBG3
NM_003875	0.0271946	2.1522	GMPS
NM_017847	0.00340468	2.15252	C1orf27
NM_016494	0.016314	2.15327	RNF181
NM_001115113	0.0360048	2.15337	WDR26
NR_000024	0.0161105	2.15358	SNORD46
NM_002795	0.0418352	2.15392	PSMB3
NM_025147	0.0383717	2.15405	COQ10B
NM_005898	0.0433008	2.15606	CAPRIN1
NM_007172	0.0111125	2.15625	NUP50
NM_003183	0.00387572	2.157	ADAM17
NM_020154	0.0261567	2.15705	EMC7
NM_018047	0.00623617	2.1581	RBM22
NM_016079	0.0048571	2.15957	CHMP3
NR_023319	1.12754e-05	2.15968	ADPGK
NM_004850	0.0386093	2.15972	ROCK2
NM_014574	0.0147277	2.16359	STRN3
NM_025190	0.00014717	2.16427	ANKRD36B
NM_032410	0.00522929	2.16468	HOOK3
NM_018290	0.0317078	2.16516	PGM2
NM_006496	0.0159038	2.16519	GNAI3
NM_019050	0.000534457	2.16548	USP53
NM_001204063	0.0216106	2.16667	CHURC1
NM_153831	0.0374929	2.1669	PTK2
NM_001239	0.0493904	2.16835	CCNH
NR_003580_dup1	0.018468	2.16854	GTF2IP4
NM_005040	0.0181232	2.16964	PRCP
NM_194247	0.00576395	2.17011	HNRNPA3
NM_005028	0.0255316	2.17023	PIP4K2A
NM_032777	0.0100277	2.17106	ADGRA2
NM_024045	0.00445118	2.17195	DDX50
NM_005642	0.0314427	2.17227	TAF7
NM_003168	0.00211625	2.17277	SUPT4H1
NM_000945	0.0471289	2.17287	PPP3R1
NM_007010	0.00045615	2.17359	DDX52
NM_052941	0.0123751	2.1741	GBP4
NM_006924	0.038833	2.17476	SRSF1
NM_024605	0.0150951	2.17486	ARHGAP10
NM_019022	0.00756173	2.17546	TMX3
NM_001206702	0.0196506	2.17654	SP100
NM_004094	0.0312398	2.17697	EIF2S1
NR_003019	0.0241015	2.17876	SNORA77
NM_006609	0.0135636	2.18056	MAP3K2
NM_080667	0.0207819	2.18154	CFAP36
NM_152772	0.000219161	2.18163	TCP11L2
NM_001001660	0.0246755	2.18248	ETFRF1
NM_025054	0.00277527	2.1826	VCPIP1
NM_001321304	0.000144338	2.1833	AHSA2
NM_032025	0.0359931	2.18471	EIF2A
NM_015938	0.0276381	2.18497	NMD3
NM_006870	0.0184691	2.1853	DSTN
NM_006939	0.00624614	2.18732	SOS2
NR_002598	0.0256069	2.18824	SNORD87
NM_007315	0.0208197	2.1884	STAT1
NM_001042462	0.0283927	2.18963	TRAPPC5
NM_001184	0.034937	2.19032	ATR
NM_182488	0.00549175	2.19137	USP12
NM_176812	0.0148185	2.1919	CHMP4B
NM_005038	0.00201235	2.19193	PPID
NM_007034	0.0365627	2.19208	DNAJB4
NM_152594	0.0158382	2.19211	SPRED1
NM_001130691	0.0201986	2.19215	PPP3CA
NM_001030055	0.0182853	2.19218	ARHGAP5
NM_015640	0.0066037	2.19224	SERBP1
NM_001017995	0.0359638	2.19255	SH3PXD2B
NR_002206	0.0143331	2.19406	GTF2IP1
NM_006963	0.00156847	2.19481	ZNF22
NM_020362	0.0329145	2.19484	PITHD1
NM_014280	0.0177131	2.19491	DNAJC8
NM_152705	7.69464e-05	2.19525	POLR1D
NM_031901	0.000956071	2.19751	MRPS21
NM_001035258	0.03754	2.19854	RPL38
NM_006134	0.0131449	2.19931	TMEM50B
NM_001048249	0.0113596	2.20055	SMIM15
NM_016009	0.0459371	2.20123	SH3GLB1
NM_016614	0.0418039	2.20137	TDP2
NM_138389	0.0102373	2.20231	FAM114A1
NM_000194	0.0232821	2.20333	HPRT1
NM_057175	0.0133415	2.2038	NAA15
NM_145860	0.0285558	2.2046	PDCD10
NM_004096	0.0266871	2.20464	EIF4EBP2
NM_001282873	0.00535122	2.20475	UBR5
NM_175610	0.00483464	2.20532	TJP1
NM_032717	0.0445317	2.20714	GPAT3
NM_005633	0.00337307	2.20822	SOS1
NM_019048	0.00436708	2.20836	ASNSD1
NM_001212	0.0478926	2.2091	C1QBP
NM_005190	0.0277573	2.2109	CCNC
NM_001004333	0.0320508	2.21294	RNASEK
NM_015032	0.00597786	2.21354	PDS5B
NM_005016	0.00801125	2.21474	PCBP2
NR_002913	0.028603	2.21559	SNORD63
NM_001164213	0.000785868	2.21719	LRCH1
NM_032390	0.0352753	2.21729	NIFK
NM_014812	0.0163987	2.21793	CEP170
NM_012073	0.0273703	2.21899	CCT5
NM_138370	0.0112789	2.21915	PKDCC
NM_001244883	0.00654155	2.22014	DLST
NM_006282	0.022637	2.22157	STK4
NM_003798	0.000852121	2.223	CTNNAL1
NM_002097	0.0432118	2.22359	GTF3A
NM_003840	0.0204203	2.22425	TNFRSF10D
NM_003414	0.0208611	2.22483	ZNF267
NR_003329	0.0421432	2.22514	SNORD116-14
NM_134268	0.0135306	2.22548	CYGB
NM_018321	0.0122475	2.22598	BRIX1
NM_014905	0.0131913	2.22795	GLS
NM_001334	0.0327857	2.22806	CTSO
NM_002806	0.0212725	2.2283	PSMC6
NM_013451	0.047465	2.22906	MYOF
NM_001039590	0.0150043	2.22959	USP9X
NM_016355	0.0193808	2.23027	DDX47
NM_003144	0.0249682	2.2318	SSR1
NM_000186	0.013371	2.23329	CFH
NM_002192	0.0324028	2.23467	INHBA
NM_002493	0.000742801	2.23823	NDUFB6
NM_016217	0.0133403	2.24106	HECA
NM_002748	0.037769	2.2419	MAPK6
NM_001008895	0.00614952	2.24234	CUL4A
NM_019026	0.00308411	2.24268	TMCO1
NM_018448	0.0296348	2.24321	CAND1
NM_000405	0.0327592	2.24332	GM2A
NM_177968	0.0262431	2.24343	PPM1B
NM_016255	0.0415198	2.24409	FAM8A1
NM_018984	0.0133154	2.24411	SSH1
NM_021982	0.039289	2.2443	SEC24A
NM_002072	0.0179372	2.24582	GNAQ
NM_005857	0.00945818	2.24591	ZMPSTE24
NM_014463	0.024568	2.24766	LSM3
NM_002787	0.0158868	2.24873	PSMA2
NM_001323567	0.00955934	2.24889	CDO1
NM_006451	0.000734264	2.24987	PAIP1
NM_016072	0.0176304	2.25052	GOLT1B
NM_020992	0.00573323	2.25082	PDLIM1
NR_003701	0.0498102	2.25163	SNORD58C
NM_002710	0.0380466	2.25353	PPP1CC
NM_080426	0.023423	2.25497	GNAS
NM_001018006	0.0224435	2.2553	TPM1
NM_001494	0.0214265	2.2561	GDI2
NM_001297671	0.0432051	2.2568	RGL1
NM_133494	0.0258532	2.25755	NEK7
NM_001308319	0.0231914	2.25907	CHD9
NM_139126	0.0208368	2.2593	PPIL4
NM_001017371	0.00754587	2.25933	SP3
NM_004719	0.0360158	2.26144	SCAF11
NM_005927	0.0246919	2.26144	MFAP3
NR_038109	0.0225439	2.26199	SNHG16
NM_018638	0.0307621	2.26238	ETNK1
NM_013254	0.00415083	2.26636	TBK1
NM_005336	0.023521	2.26986	HDLBP
NM_014878	0.0337218	2.27004	PUM3
NM_001281445	0.021931	2.27134	PKIG
NM_020198	0.0482365	2.2717	CCDC47
NM_006761	0.00615939	2.27212	YWHAE
NM_152233	0.00344543	2.27215	SNX6
NM_007368	0.0182803	2.27607	RASA3
NM_002194	0.0011439	2.27667	INPP1
NM_001903	0.0417262	2.27676	CTNNA1
NM_002893	0.0113813	2.27704	RBBP7
NM_213595	0.00873579	2.2772	ISCU
NM_004330	0.0183528	2.27863	BNIP2
NM_001278556	0.0495271	2.27901	ARPC3
NM_002568	0.016749	2.28034	PABPC1
NM_130839	0.0118784	2.28281	UBE3A
NM_014709	0.0170181	2.28479	USP34
NM_022765	0.00653303	2.28773	MICAL1
NM_001193489	0.00376735	2.28824	SECISBP2L
NM_004708	0.00964571	2.2903	PDCD5
NM_004315	0.0385466	2.29122	ASAH1
NM_016258	0.0191091	2.29265	YTHDF2
NM_032582	0.00905321	2.2937	USP32
NM_001006622	0.000279782	2.29442	WDR33
NM_020239	0.0466444	2.29616	CDC42SE1
NM_138408	0.0128434	2.29679	GTF3C6
NM_182648	0.0288354	2.29849	BAZ1A
NM_001102653	0.00915566	2.2996	OTUD4
NM_022488	0.021677	2.30045	ATG3
NM_002714	0.0443499	2.3006	PPP1R10
NM_013232	0.0228789	2.30194	PDCD6
NM_018257	0.00356907	2.30204	PCMTD2
NM_022051	0.0331226	2.30243	EGLN1
NM_012478	0.0458504	2.30247	WBP2
NM_005534	0.0216765	2.30499	IFNGR2
NM_022833	0.0304085	2.30501	FAM129B
NM_004902	0.0157975	2.30846	RBM39
NM_015994	0.00493954	2.30931	ATP6V1D
NR_145766	0.0104476	2.31015	SNORA63B
NM_005124	0.0167554	2.31082	NUP153
NM_001017998	0.0384227	2.31118	GNG10
NM_015969	0.0277829	2.31497	MRPS17
NR_034011	0.0206076	2.3166	SNHG8
NM_144578	0.00903093	2.31801	MAPK1IP1L
NM_012110	0.00245507	2.32044	CHIC2
NM_006571	0.0226015	2.32065	DCTN6
NM_003569	0.0106792	2.32146	STX7
NM_012193	0.00450083	2.32265	FZD4
NM_005596	0.00737048	2.32529	NFIB
NM_005445	0.0112312	2.32601	SMC3
NM_015601	0.00546158	2.32744	HERC4
NM_002826	0.0315127	2.33001	QSOX1
NM_003548	0.0247419	2.33215	HIST2H4A
NM_012255	0.0251595	2.33327	XRN2
NM_004996	0.00755597	2.33388	ABCC1
NM_025235	0.00422738	2.33492	TNKS2
NM_013293	0.0491596	2.33834	TRA2A
NM_001319238	0.0184277	2.33947	ZC3H11A
NM_006717	0.00945041	2.3409	SPIN1
NM_001346363	0.000524331	2.34147	SF1
NM_003548_dup1	0.0483506	2.34203	HIST2H4A
NM_014047	0.0229482	2.34458	C19orf53
NM_003262	0.0386884	2.34785	SEC62
NM_001537	0.0105437	2.3481	HSBP1
NM_000925	0.0198456	2.34968	PDHB
NM_006024	0.00051933	2.35003	TAX1BP1
NM_018460	0.0236045	2.35272	ARHGAP15
NM_199344	0.0466666	2.35275	SFT2D2
NM_001321690	0.0258458	2.35285	BZW1
NR_001575	0.00823622	2.35324	RNF138P1
NM_004593	0.0160522	2.35469	TRA2B
NM_006267	0.0269992	2.35494	RANBP2
NM_147187	0.0185397	2.35496	TNFRSF10B
NM_007006	0.0129094	2.35506	NUDT21
NR_026928	0.000576003	2.35597	N4BP2L2-IT2
NM_002137	0.00631426	2.36011	HNRNPA2B1
NM_002264	0.00609909	2.36152	KPNA1
NM_001008540	0.0104081	2.36184	CXCR4
NM_024595	0.0366712	2.36308	AKIRIN1
NM_012293	0.0139862	2.3653	PXDN
NM_133433	0.00117035	2.36605	NIPBL
NM_184234	0.0118943	2.36661	RBM39
NM_007348	0.0162466	2.36992	ATF6
NM_032288	0.027824	2.3701	FYTTD1
NM_002491	0.0091275	2.37064	NDUFB3
NM_001331009	0.0352327	2.37096	ITSN1
NM_014892	0.0105367	2.37102	SCAF8
NM_004889	0.00475401	2.37107	ATP5J2
NM_020240	0.0112944	2.37113	CDC42SE2
NM_016454	0.00267387	2.37216	EMC4
NM_178587	0.00525415	2.37425	PPP2R5C
NM_021968	0.0383394	2.37452	HIST1H4J
NM_001358	0.0308763	2.37463	DHX15
NM_018362	0.0267741	2.37627	LIN7C
NM_000917	0.0430585	2.37742	P4HA1
NM_006734	0.0223157	2.37869	HIVEP2
NM_003757	0.0192905	2.37963	EIF3I
NM_024334	0.00842669	2.37985	TMEM43
NM_176814	0.0015673	2.38241	ZNF800
NM_020755	0.0230435	2.38293	SERINC1
NM_012158	0.00525004	2.38316	FBXL3
NM_001080391	0.000364842	2.38524	SP100
NR_024031	0.0382134	2.38689	DANCR
NM_018206	0.00979853	2.38694	VPS35
NM_031885	0.0138189	2.38701	BBS2
NM_016264	0.0108283	2.38813	ZNF44
NM_014571	0.0395765	2.38816	HEYL
NM_001257971	0.0236093	2.38823	CTSL
NM_019063	0.0488217	2.3889	EML4
NM_001123377	0.0219481	2.39347	PARK7
NM_005979	0.000861366	2.39397	S100A13
NM_003758	0.0162344	2.39648	EIF3J
NM_015523	0.0125697	2.39761	REXO2
NM_016131	0.0436243	2.39784	RAB10
NM_001276380	0.00323829	2.39844	ESF1
NM_019051	0.00242399	2.3986	MRPL50
NM_006519	0.0102485	2.39969	DYNLT1
NM_020791	0.0152771	2.40003	TAOK1
NM_144778	0.0412923	2.40019	MBNL2
NM_003796	0.000529389	2.40502	URI1
NM_012325	0.0202307	2.40505	MAPRE1
NM_001079872	0.0286985	2.40657	CUL4B
NM_014639	0.0184133	2.40694	TTC37
NM_005455	0.0115478	2.40718	ZRANB2
NM_032800	0.0174612	2.40743	C1orf198
NM_001166	0.00234226	2.40856	BIRC2
NM_020733	0.000201054	2.41039	HEG1
NM_005870	0.00825443	2.4115	SAP18
NM_031370	0.0114318	2.4136	HNRNPD
NM_079423	0.00998196	2.41394	MYL6
NM_001001925	0.0218349	2.41903	MTUS1
NM_001134493	0.0160519	2.42018	TOMM6
NM_178862	0.0443164	2.42128	STT3B
NM_144665	0.0309967	2.42292	SESN3
NM_003909	0.0168124	2.42329	CPNE3
NM_003489	0.00651045	2.42506	NRIP1
NM_004255	0.029931	2.42553	COX5A
NM_181889	0.00363073	2.42779	UBE2D3
NM_002902	0.00756765	2.42813	RCN2
NM_001163424	0.0259456	2.42976	COPS9
NM_007265	0.00169754	2.43136	ECD
NM_174907	0.00754177	2.43194	PPP4R2
NM_012233	0.00188238	2.43228	RAB3GAP1
NM_004888	0.0365755	2.43375	ATP6V1G1
NM_015342	0.00117546	2.43595	PPWD1
NM_006164	0.0177565	2.43629	NFE2L2
NM_001195532	0.0249562	2.43772	SPTAN1
NM_020199	0.0331476	2.4387	C5orf15
NM_005875	0.0140862	2.43966	EIF1B
NM_021130	0.0177692	2.44009	PPIA
NM_002292	0.0277873	2.44136	LAMB2
NM_006947	0.0330264	2.44409	SRP72
NM_001308824	0.0360965	2.4447	SF3B1
NM_001083956	0.000304075	2.44916	ZNF655
NM_014423	0.0300249	2.44924	AFF4
NM_002717	0.000145513	2.45023	PPP2R2A
NM_015167	0.0291443	2.4505	JMJD6
NM_016061	0.039947	2.45095	YPEL5
NM_003642	0.00749116	2.45101	HAT1
NM_025201	0.0139079	2.45162	PLEKHO2
NM_138782	0.00475907	2.45189	FCHO2
NM_016395	0.0375438	2.45455	HACD3
NM_002015	0.0174304	2.45543	FOXO1
NM_004663	0.013916	2.45635	RAB11A
NM_001682	0.0243676	2.45827	ATP2B1
NM_000428	0.0312734	2.45868	LTBP2
NM_021643	0.00508451	2.45951	TRIB2
NM_001003703	0.0064128	2.45995	ATP5J
NM_001077489	0.0290564	2.46108	GNAS
NM_001204	0.019619	2.46214	BMPR2
NM_024665	0.0136743	2.46272	TBL1XR1
NM_022763	0.0176453	2.46442	FNDC3B
NM_014302	0.0238391	2.46613	SEC61G
NM_005034	0.0307923	2.46639	POLR2K
NM_002154	0.0366241	2.46701	HSPA4
NM_005999	0.00684237	2.46783	TSNAX
NM_014313	0.0149155	2.46799	TMEM50A
NM_007269	0.00518445	2.46803	STXBP3
NM_016302	0.000656763	2.46843	CRBN
NM_025238	0.00914267	2.46944	BTBD1
NM_032940	0.0496918	2.4722	POLR2C
NM_023009	0.0292889	2.47305	MARCKSL1
NM_001206567	0.0202643	2.47341	IFI16
NM_015331	0.00843879	2.47407	NCSTN
NM_003542	0.01864	2.47425	HIST1H4C
NR_027783	0.0444367	2.47438	SAT1
NM_015360	0.00518031	2.47523	SKIV2L2
NM_031483	0.0136711	2.4754	ITCH
NM_002116	0.0100103	2.47553	HLA-A
NM_006016	0.0433483	2.47644	CD164
NM_004547	0.0234776	2.47753	NDUFB4
NR_110493	0.00321587	2.47908	TUG1
NM_006039	0.014167	2.48047	MRC2
NM_014614	0.00924835	2.48252	PSME4
NM_001085400	0.0114554	2.48421	RELL1
NM_021129	0.0187329	2.48436	PPA1
NR_036592	0.00474668	2.48464	EBLN3P
NM_032812	0.00819887	2.486	PLXDC2
NM_006304	0.0302948	2.48604	SEM1
NM_006083	0.0418217	2.4869	IK
NM_030940	0.00255829	2.48883	ISCA1
NM_025205	0.00224507	2.49083	MED28
NM_015322	0.0262426	2.49112	FEM1B
NM_001357	0.0307871	2.4912	DHX9
NM_014296	0.0018169	2.4921	CAPN7
NM_018407	0.0265215	2.49213	LAPTM4B
NM_001174108	0.0304559	2.49394	ZBED6
NM_002715	0.019153	2.4942	PPP2CA
NM_177424	0.00464882	2.49486	STX12
NM_004039	0.0205508	2.50077	ANXA2
NR_015431	0.0104715	2.50232	LINC-PINT
NM_001323504	0.0182512	2.50245	OSMR
NM_176869	0.00822589	2.5045	PPA2
NM_001012631	0.0145483	2.50749	IL32
NM_004539	0.0339286	2.51225	NARS
NM_025222	0.0193593	2.51339	WDR82
NM_005174	0.0455741	2.51598	ATP5C1
NM_004521	0.0202011	2.51794	KIF5B
NM_012124	0.0390979	2.5237	CHORDC1
NM_006327	0.0073247	2.52504	TIMM23
NM_001984	0.0237755	2.52576	ESD
NM_016038	0.0413314	2.52643	SBDS
NM_001242911	0.0168136	2.5273	ZFAND6
NM_002489	0.00596686	2.52765	NDUFA4
NM_012341	0.0180115	2.52875	GTPBP4
NM_201269	0.00403387	2.53118	ZNF644
NM_032847	0.00205496	2.532	C8orf76
NM_004586	0.0168403	2.53211	RPS6KA3
NM_002355	0.0462827	2.53242	M6PR
NM_001695	0.00312104	2.53489	ATP6V1C1
NM_003470	0.026345	2.53739	USP7
NM_001035267	0.0280589	2.53779	RPL41
NM_002789	0.022988	2.53832	PSMA4
NM_001009925	0.0282496	2.54033	TMEM230
NM_017455	0.0150669	2.54075	NPTN
NM_025160	0.00145533	2.54194	WDR26
NR_027856	0.0262443	2.54659	CLK1
NM_133259	0.0249058	2.54815	LRPPRC
NM_006283	0.00156053	2.54893	TACC1
NM_001270764	0.0494266	2.54923	CHST15
NM_002490	0.00212223	2.55123	NDUFA6
NM_001184979	0.00566766	2.55126	NDUFS5
NM_030752	0.0474278	2.55421	TCP1
NM_015344	0.0138532	2.55461	LEPROTL1
NM_001321209	0.000462895	2.55947	DPY30
NM_001170464	0.00478786	2.56187	CDK17
NM_002812	0.0364613	2.56288	PSMD8
NR_002559	0.0238752	2.56539	SNORD29
NM_002865	0.0348121	2.56714	RAB2A
NM_000321	0.00783088	2.57103	RB1
NR_003942	0.0281855	2.57655	SNORD76
NM_001007069	0.0338749	2.57733	SDCBP
NM_014453	0.011109	2.57818	CHMP2A
NM_001690	0.0302983	2.57873	ATP6V1A
NM_015702	0.0193961	2.57876	MMADHC
NM_006773	0.0127733	2.57896	DDX18
NM_001655	0.017751	2.57939	ARCN1
NM_001123329	0.00205926	2.58003	ZBTB1
NM_001190981	0.0284879	2.58178	IL6ST
NR_003333	0.0318801	2.58364	SNORD116-18
NM_145868	0.0279845	2.58636	ANXA11
NM_006009	0.0281807	2.58773	TUBA1A
NM_016836	0.00766636	2.58955	RBMS1
NM_013285	0.0166633	2.59086	GNL2
NM_006288	0.0470107	2.5928	THY1
NM_005230	0.0305029	2.59411	ELK3
NM_014774	0.0153145	2.59423	EFCAB14
NM_173852	0.0296603	2.59618	KRTCAP2
NM_003286	0.0157829	2.59672	TOP1
NM_001190274	0.0132316	2.59778	FBXO11
NM_016462	0.00741187	2.60372	TMEM14C
NM_012286	0.0328776	2.60456	MORF4L2
NM_139323	0.0422524	2.60513	YWHAB
NM_001126	0.00304238	2.60602	ADSS
NM_004670	0.000457254	2.60846	PAPSS2
NM_005514	0.0239467	2.60979	HLA-B
NM_052937	0.00434525	2.61185	PCMTD1
NM_003564	0.0059969	2.61307	TAGLN2
NR_002588	0.0275111	2.61586	SNORA4
NM_000611	0.0444092	2.61736	CD59
NM_024776	0.00172641	2.6176	PEAK1
NM_006811	0.0216178	2.61955	SERINC3
NM_015483	0.000661991	2.62431	KBTBD2
NM_004447	0.0142682	2.62462	EPS8
NM_054014	0.00154421	2.62723	FKBP1A
NM_183381	0.00822318	2.62782	RNF13
NM_005645	0.0075921	2.6311	TAF13
NM_002139	0.0162058	2.63309	RBMX
NM_013390	0.0380183	2.64049	TMEM2
NM_004637	0.0398024	2.6413	RAB7A
NM_020728	0.0204687	2.64391	ESYT2
NM_002294	0.0138049	2.64631	LAMP2
NM_016106	0.00625343	2.64724	SCFD1
NM_002013	0.000951309	2.64757	FKBP3
NM_006294	0.000389435	2.64842	UQCRB
NM_007373	0.00807283	2.65264	SHOC2
NM_031262	0.0381573	2.65289	HNRNPK
NM_006074	0.0100887	2.65328	TRIM22
NM_014819	0.0291689	2.65425	PJA2
NM_000108	0.00529865	2.65499	DLD
NM_002881	0.00852816	2.65529	RALB
NM_001098209	0.0311492	2.6558	CTNNB1
NM_001791	0.0366271	2.6581	CDC42
NM_017684	0.0399212	2.65815	VPS13C
NM_033546	0.00823233	2.65987	MYL12B
NM_018471	0.0134551	2.66239	ZC3H15
NM_018115	4.74508e-05	2.6626	SDAD1
NM_003543	0.00748357	2.66608	HIST1H4H
NM_174909	0.00482899	2.66824	TMEM167A
NM_006471	0.00418709	2.66871	MYL12A
NM_002605	0.00968394	2.67522	PDE8A
NM_001171155	0.00611466	2.67683	PET100
NM_001225	0.0244254	2.6769	CASP4
NM_001973	0.00618947	2.67801	ELK4
NM_000895	0.00866815	2.67996	LTA4H
NM_003143	0.0252745	2.68081	SSBP1
NM_006520	0.0160878	2.68159	DYNLT3
NM_002027	0.00102285	2.68399	FNTA
NM_020474	0.0311807	2.68425	GALNT1
NM_032168	0.0131598	2.68555	WDR75
NM_000391	0.0245782	2.69358	TPP1
NM_017761	0.0107544	2.70184	PNRC2
NM_004515	0.0178722	2.70194	ILF2
NM_005548	0.0202652	2.70736	KARS
NM_005880	0.00609102	2.71161	DNAJA2
NM_004595	0.008233	2.71203	SMS
NM_004073	0.0334207	2.71226	PLK3
NM_014739	0.0308915	2.7149	BCLAF1
NM_002293	0.00816506	2.71725	LAMC1
NM_015934	0.0243817	2.71839	NOP58
NM_001118890	0.0168766	2.71938	GLRX
NR_000021	0.00798997	2.72156	SNORD32A
NM_002940	0.00132568	2.72277	ABCE1
NM_207304	0.0400778	2.72574	MBNL2
NM_001348732	0.00288067	2.72659	KIDINS220
NM_001634	0.0120245	2.72696	AMD1
NM_014016	0.0036844	2.73275	SACM1L
NM_001270531	0.0262069	2.73543	WTAP
NM_030926	0.00593156	2.73934	ITM2C
NM_014597	0.00405261	2.74005	DNTTIP2
NM_001154	0.0146172	2.74338	ANXA5
NM_032632	0.041688	2.74469	PAPOLA
NM_033515	0.0124837	2.74986	ARHGAP18
NM_201624	9.90468e-05	2.75366	USP33
NM_004781	0.0176442	2.75526	VAMP3
NM_004528	0.00351556	2.75829	MGST3
NM_006135	0.0211881	2.75987	CAPZA1
NM_001204077	0.00951941	2.76207	UBE4A
NR_104586	0.0044917	2.76383	ANKRD10
NM_005923	0.000459655	2.76491	MAP3K5
NM_006255	0.00550861	2.76496	PRKCH
NM_001024847	0.0317231	2.77165	TGFBR2
NM_017526	0.0152325	2.77395	LEPROT
NM_001321783	0.00121252	2.77438	FAM208B
NM_002508	0.0320763	2.78572	NID1
NM_020232	0.0050062	2.78828	PSMG2
NM_001696	0.00938025	2.78835	ATP6V1E1
NM_001159920	0.0354848	2.7892	FLT1
NM_015153	0.00676623	2.79182	PHF3
NM_006430	0.0312735	2.79495	CCT4
NM_001330420	0.00214611	2.79544	LUC7L
NR_003054	0.00118321	2.79609	SNORD65
NM_002094	0.0022151	2.79828	GSPT1
NM_003773	0.00911982	2.79862	HYAL2
NM_005760	0.00829457	2.79868	CEBPZ
NM_006402	0.0058545	2.79943	LAMTOR5
NM_018243	0.0157112	2.80165	2019-09-11
NM_004891	0.00646451	2.80313	MRPL33
NM_001856	0.0149115	2.8034	COL16A1
NM_000426	0.024411	2.80381	LAMA2
NM_003825	0.00804424	2.80398	SNAP23
NM_014263	0.0135165	2.80466	YME1L1
NM_144617	0.0299744	2.81428	HSPB6
NM_014547	0.0155459	2.81459	TMOD3
NR_132753	0.036931	2.81563	SNORD133
NM_006895	0.0169873	2.81611	HNMT
NM_015308	0.0122341	2.81725	FNBP4
NM_018003	0.00446755	2.81857	UACA
NM_018838	0.00212284	2.81871	NDUFA12
NR_002315	0.0144306	2.82227	H3F3AP4
NM_014890	0.00327939	2.82764	FILIP1L
NM_213674	0.0158287	2.82836	TPM2
NM_001042545	0.0116537	2.82926	LTBP4
NM_002520	0.0178943	2.83325	NPM1
NM_000938	0.00512383	2.8346	POLR2B
NM_003337	0.00391964	2.83522	UBE2B
NM_005998	0.0378293	2.83943	CCT3
NM_005274	0.00842846	2.84155	GNG5
NM_000269	0.0117987	2.84241	NME1
NM_004155	0.000460314	2.8445	SERPINB9
NM_001009955	0.00981579	2.84468	SSBP3
NM_013436	0.0198517	2.84798	NCKAP1
NM_005397	0.0430538	2.85736	PODXL
NM_018184	0.0204451	2.85964	ARL8B
NM_002296	0.0017332	2.86192	LBR
NM_001079864	0.0161535	2.86296	TAX1BP1
NM_004859	0.0307093	2.86817	CLTC
NM_018648	0.019094	2.86849	NOP10
NM_014570	0.0165059	2.87918	ARFGAP3
NM_002786	0.0312943	2.88662	PSMA1
NM_001244992	0.0253951	2.88895	PPP1R12A
NM_004161	0.0248351	2.89108	RAB1A
NM_001762	0.0132019	2.89248	CCT6A
NM_014880	0.0428536	2.89577	CD302
NM_021961	0.0188829	2.89873	TEAD1
NM_001308191	0.0102052	2.8989	CPEB4
NR_126094	0.00346009	2.90024	DDX3X
NM_016221	0.00057582	2.90961	DCTN4
NM_006287	0.0118027	2.91024	TFPI
NR_027155	0.0281136	2.91038	SMG1P3
NM_006325	0.0217758	2.91599	RAN
NM_001164803	0.00275562	2.91705	RBMX
NM_006367	0.0361659	2.92137	CAP1
NM_005721	0.0180286	2.92804	ACTR3
NR_034009	0.0281525	2.93323	SRSF6
NM_006407	0.0177889	2.94113	ARL6IP5
NR_003336	0.0040657	2.94148	SNORD116-22
NM_014886	0.0290326	2.94522	NSA2
NM_058246	0.00192428	2.95308	DNAJB6
NM_007145	0.000497131	2.95867	ZNF146
NM_018288	0.000835621	2.9628	PHF10
NM_002076	0.013083	2.96528	GNS
NM_007285	0.0103229	2.96607	GABARAPL2
NM_021103	0.0324975	2.96656	TMSB10
NM_013995	0.00763265	2.96914	LAMP2
NM_000214	0.0480591	2.97104	JAG1
NM_015295	0.00667386	2.97147	SMCHD1
NM_001040438	0.0119075	2.97206	C6orf48
NM_006391	0.0137988	2.97498	IPO7
NM_007166	0.00288604	2.98295	PICALM
NM_014887	0.00153569	2.99095	N4BP2L2
NR_027166	0.0100849	2.99099	LRRC75A-AS1
NM_019597	0.00732592	2.9916	HNRNPH2
NM_001004431	0.0110438	2.99181	METRNL
NR_022008	0.0047945	2.99195	PWAR5
NM_001008712	0.00914159	2.9921	RBPMS
NM_030666	8.65173e-05	2.99269	SERPINB1
NM_001068	0.0122869	2.99277	TOP2B
NM_003239	0.00791518	2.9957	TGFB3
NM_004162	0.00445821	2.99607	RAB5A
NM_003115	0.000822242	2.99704	UAP1
NM_017719	0.00298385	3.00063	SNRK
NM_021999	0.0238493	3.00133	ITM2B
NM_001253383	0.0291898	3.00806	RPL15
NM_001145160	0.0322584	3.00937	TPM4
NM_002791	0.0163613	3.01044	PSMA6
NM_003902	0.00613098	3.0129	FUBP1
NM_138961	0.0149841	3.01322	ESAM
NM_001122659	0.0278629	3.01355	EDNRB
NM_016530	0.00894611	3.01391	RAB8B
NR_030620	0.0094237	3.01949	MIR374B
NR_003028	0.00197243	3.0195	SNORA25
NM_004730	0.00661181	3.01972	ETF1
NM_001001937	0.0387897	3.0225	ATP5A1
NM_015646	0.00900842	3.02342	RAP1B
NM_001048241	0.00117234	3.02546	UBL5
NM_016289	0.00245441	3.0262	CAB39
NM_001865	0.012786	3.02895	COX7A2
NR_002950	0.00115722	3.02973	SNORA2A
NM_006360	0.012796	3.02976	EIF3M
NR_027154	0.0220238	3.037	SMG1P1
NM_018221	0.0207328	3.03829	MOB1A
NM_015275	0.00836176	3.03841	WASHC4
NR_002563	0.00135682	3.04123	SNORD27
NM_001946	0.00888407	3.04654	DUSP6
NM_020150	0.0211108	3.04819	SAR1A
NM_006572	0.0143055	3.04846	GNA13
NR_004403	0.00851677	3.04862	SNORD97
NM_004371	0.0139237	3.04999	COPA
NM_206917	0.00277256	3.0528	BEX3
NM_003601	0.00116613	3.05588	SMARCA5
NM_002495	0.00413746	3.07692	NDUFS4
NM_181672	0.0127384	3.07843	OGT
NM_002106	0.0148507	3.08241	H2AFZ
NM_001145426	0.00894842	3.08331	YBX3
NM_003945	0.022769	3.08728	ATP6V0E1
NM_005153	0.000993895	3.09174	USP10
NM_172373	0.00511937	3.093	ELF1
NM_001288	0.0482559	3.09487	CLIC1
NR_003331	0.00671826	3.09864	SNORD116-16
NM_005499	0.00847482	3.10189	UBA2
NR_145520	0.0125034	3.10331	WSB1
NR_003939	0.00912106	3.10693	SNORD79
NR_002944	0.0478883	3.10772	HNRNPA1P10
NM_004786	0.00966644	3.11443	TXNL1
NM_006120	0.0309627	3.11483	HLA-DMA
NM_001320595	0.0352399	3.11522	DDX5
NM_000396	0.0396786	3.1246	CTSK
NM_001083617	0.000314856	3.12527	RB1CC1
NM_004500	0.00622364	3.12624	HNRNPC
NM_000308	0.00297908	3.13065	CTSA
NM_001253835	0.00402108	3.13822	IGFBP7
NM_005964	0.00354747	3.13862	MYH10
NM_001866	0.00178178	3.14407	COX7B
[truncated: 283 more rows]

## Sheet: Table S6
Table S6. Top-ranked mRNA targets, Tumor vs. Control
Upregulated target mRNAs of downregulated miRNAs									Downegulated target mRNAs of upregulated miRNAs
Rank	Human Symbol	Entrez ID	Score	Targeting miRs					Rank	Human Symbol	Entrez ID	Score	Targeting miRs
1	DDX3X	1654	1	MIR3395P;MIR422A;MIR4903P;MIR612					1	SHMT1	6470	0.955	MIR450B5P
2	CPEB4	80315	0.962	MIR612					2	ACADS	35	0.862	MIR199A3P;MIR199B3P
3	QKI	9444	0.929	MIR378C;MIR1269					3	ACACB	32	0.527	MIR199A3P;MIR199B3P;MIR3615P;MIR450B5P
4	MBNL1	4154	0.897	MIR4903P;MIR612					4	PINK1	65018	0.472	MIR450B5P
5	FMR1	2332	0.855	MIR4903P					5	BDH1	622	0.462	MIR3615P
6	PTEN	5728	0.849	MIR612					6	PIPOX	51268	0.424	MIR199A3P;MIR199B3P
7	NF1	4763	0.821	MIR378B;MIR378C;MIR422A					7	AKR1D1	6718	0.378	MIR450B5P
8	PAFAH1B1	5048	0.813	MIR3395P;MIR378B;MIR378C;MIR422A;MIR612					8	SREBF1	6720	0.375	MIR450B5P
9	MBNL2	10150	0.756	MIR378B;MIR378C;MIR422A;MIR612					9	ITIH1	3697	0.365	MIR450B5P
10	PURB	5814	0.748	MIR3395P;MIR422A					10	SCARB1	949	0.344	MIR450B5P
11	STAG2	10735	0.744	MIR4903P					11	IGF1	3479	0.329	MIR3615P;MIR450B5P
12	RPS6KA3	6197	0.726	MIR4903P					12	SLC25A20	788	0.314	MIR450B5P
13	OTUD4	54726	0.723	MIR378B;MIR378C;MIR422A					13	AMT	275	0.296	MIR450B5P
14	ZNF148	7707	0.717	MIR4903P					14	VAV2	7410	0.294	MIR450B5P
15	SRSF1	6426	0.694	MIR378C					15	NR2F6	2063	0.286	MIR199A3P;MIR199B3P
16	NFAT5	10725	0.684	MIR378B;MIR378C;MIR422A					16	GSTA2	2939	0.283	MIR3615P;MIR450B5P
17	UBE2W	55284	0.676	MIR422A;MIR1269					17	ALDH1B1	219	0.281	MIR199A3P;MIR199B3P
18	CALD1	800	0.667	MIR378B;MIR378C;MIR422A;MIR4903P					18	LY6E	4061	0.277	MIR199A3P;MIR199B3P
19	TNKS2	80351	0.631	MIR378C;MIR4903P;MIR612					19	ALDH1L1	10840	0.267	MIR199A3P;MIR199B3P
20	ZBTB11	27107	0.63	MIR612					20	THRSP	7069	0.26	MIR450B5P
21	CCNT2	905	0.627	MIR3395P					21	LIPG	9388	0.251	MIR450B5P
22	PHC3	80012	0.623	MIR422A;MIR612					22	OAF	220323	0.251	MIR450B5P
23	PDS5B	23047	0.622	MIR4903P;MIR612					23	STARD5	80765	0.238	MIR3615P
24	SLC38A2	54407	0.62	MIR4903P;MIR1269					24	DHRS4	10901	0.228	MIR450B5P
25	G3BP2	9908	0.614	MIR3395P;MIR378C					25	DECR2	26063	0.22	MIR450B5P
26	PDGFRA	5156	0.61	MIR3395P;MIR4903P;MIR612;MIR1269					26	PLGLB2	5342	0.203	MIR199A3P;MIR199B3P
27	BMPR2	659	0.607	MIR612					27	FADS2	9415	0.193	MIR3615P
28	PURA	5813	0.607	MIR4903P					28	AKT1	207	0.189	MIR199A3P
29	KPNA3	3839	0.596	MIR3395P;MIR1269					29	SLC22A7	10864	0.181	MIR3615P
30	STC1	6781	0.594	MIR612					30	MMAB	326625	0.169	MIR199A3P;MIR199B3P;MIR450B5P
31	ZFP91	80829	0.585	MIR3395P					31	PTGR1	22949	0.168	MIR199A3P;MIR199B3P
32	BRWD1	54014	0.584	MIR612;MIR1269					32	GBA3	57733	0.152	MIR450B5P
33	YWHAZ	7534	0.58	MIR3395P;MIR378C;MIR1269					33	TCEA3	6920	0.142	MIR450B5P
34	BTAF1	9044	0.569	MIR4903P					34	SLC9A3R2	9351	0.141	MIR450B5P
35	RAB10	10890	0.568	MIR1393P;MIR378B;MIR378C;MIR422A					35	SLC20A2	6575	0.139	MIR199A3P;MIR199B3P;MIR450B5P
36	FBXO11	80204	0.568	MIR612;MIR1269					36	SYVN1	84447	0.134	MIR450B5P
37	RAP1B	5908	0.561	MIR3395P;MIR378B;MIR378C;MIR422A;MIR4903P;MIR612;MIR1269					37	DNAJA3	9093	0.122	MIR450B5P
38	TBL1XR1	79718	0.556	MIR422A;MIR1269					38	ATP6V0E2	155066	0.106	MIR199A3P;MIR199B3P
39	UBE2B	7320	0.554	MIR612					39	MKNK2	2872	0.09505	MIR450B5P
40	TEAD1	7003	0.552	MIR612					40	SLC28A1	9154	0.07609	MIR450B5P
41	CBFB	865	0.547	MIR3395P;MIR612					41	VEGFA	7422	0.06592	MIR199A3P;MIR199B3P;MIR3615P
42	HNRNPA2B1	3181	0.547	MIR4903P					42	PEX5	5830	0.06469	MIR3615P
43	SP3	6670	0.537	MIR4903P					43	ITPK1	3705	0.06456	MIR199A3P;MIR199B3P
44	CUL3	8452	0.537	MIR378B;MIR378C;MIR422A					44	TPST2	8459	0.05888	MIR450B5P
45	RPS6KB1	6198	0.536	MIR378C;MIR4903P					45	SGK2	10110	0.05693	MIR199A3P;MIR199B3P
46	SOCS6	9306	0.535	MIR378B;MIR378C;MIR422A;MIR1269					46	PRKCE	5581	0.05579	MIR199A3P;MIR199B3P;MIR450B5P
47	KLF3	51274	0.534	MIR612					47	CMTM8	152189	0.05517	MIR3615P;MIR450B5P
48	CDC42	998	0.534	MIR1393P					48	PEX26	55670	0.05415	MIR199A3P;MIR199B3P
49	EFNB2	1948	0.531	MIR3395P					49	C6orf136	221545	0.05193	MIR450B5P
50	OGT	8473	0.526	MIR3395P;MIR378C;MIR422A;MIR4903P					50	RTKN	6242	0.05009	MIR199A3P;MIR199B3P
51	UBE3A	7337	0.525	MIR3395P					51	CDC34	997	0.04656	MIR199A3P;MIR199B3P
52	DMTF1	9988	0.521	MIR378B;MIR378C;MIR422A;MIR1269					52	OGFR	11054	0.04551	MIR3615P
53	EPC2	26122	0.521	MIR378B;MIR378C;MIR422A;MIR4903P					53	ERGIC3	51614	0.04518	MIR199A3P;MIR199B3P
54	C16orf72	29035	0.518	MIR378B;MIR378C;MIR422A;MIR4903P;MIR612					54	SYT7	9066	0.04475	MIR450B5P
55	SP1	6667	0.516	MIR378C;MIR1269					55	PPP1R16A	84988	0.04351	MIR3615P
56	AFF4	27125	0.515	MIR378B;MIR378C;MIR422A					56	RAD9A	5883	0.04171	MIR199A3P;MIR199B3P
57	PLEKHA1	59338	0.515	MIR378B;MIR378C;MIR422A;MIR612;MIR1269					57	SNTB1	6641	0.03674	MIR199A3P;MIR199B3P;MIR3615P;MIR450B5P
58	JAG1	182	0.515	MIR378B;MIR378C;MIR422A;MIR4903P;MIR612					58	SLC13A3	64849	0.036	MIR3615P
59	FOXP1	27086	0.512	MIR612					59	CALM3	808	0.03441	MIR3615P
60	ADAM9	8754	0.512	MIR612					60	CACFD1	11094	0.03376	MIR450B5P
61	HBP1	26959	0.51	MIR3395P;MIR4903P;MIR612;MIR1269					61	FAM184A	79632	0.02995	MIR199A3P;MIR199B3P
62	RASA1	5921	0.508	MIR1393P;MIR378B;MIR378C;MIR422A;MIR612					62	C19orf12	83636	0.02787	MIR199A3P;MIR199B3P
63	PAPOLA	10914	0.507	MIR378B;MIR378C;MIR422A;MIR4903P					63	OCEL1	79629	0.02699	MIR450B5P
64	PHF20L1	51105	0.507	MIR4903P;MIR1269					64	SLC26A1	10861	0.02672	MIR199A3P;MIR199B3P
65	ETF1	2107	0.506	MIR4903P;MIR612					65	DEXI	28955	0.02661	MIR3615P
66	MAP4K3	8491	0.506	MIR4903P					66	KCNK5	8645	0.02641	MIR199A3P;MIR199B3P
67	FBXW11	23291	0.505	MIR378B;MIR378C;MIR422A					67	MGAT4B	11282	0.02623	MIR199A3P;MIR199B3P
68	RB1CC1	9821	0.502	MIR3395P					68	EI24	9538	0.022	MIR450B5P
69	SRSF3	6428	0.501	MIR378B;MIR378C;MIR422A;MIR612					69	CCDC22	28952	0.01806	MIR3615P
70	ZNF800	168850	0.498	MIR4903P;MIR1269					70	STUB1	10273	0.0168	MIR199A3P;MIR199B3P
71	ADNP	23394	0.494	MIR422A;MIR4903P					71	ARAF	369	0.01299	MIR450B5P
72	ZBTB4	57659	0.494	MIR612					72	DHRS4L2	317749	0.01161	MIR450B5P
73	HIPK1	204851	0.492	MIR4903P					73	CARHSP1	23589	0.009801	MIR450B5P
74	NUFIP2	57532	0.492	MIR422A;MIR4903P;MIR1269					74	TADA3	10474	0.009669	MIR450B5P
75	TIA1	7072	0.491	MIR3395P					75	COL27A1	85301	0	MIR450B5P
76	DPYSL2	1808	0.487	MIR612					76	ANKRD18A	253650	0	MIR450B5P
77	LAMC1	3915	0.487	MIR378C;MIR422A;MIR1269
78	RAB1A	5861	0.485	MIR1393P
79	ETS1	2113	0.479	MIR612
80	KPNA4	3840	0.478	MIR4903P
81	HNRNPD	3184	0.472	MIR3395P;MIR612
82	RAB11A	8766	0.471	MIR378B;MIR378C;MIR422A;MIR1269
83	MED13	9969	0.469	MIR378C
84	ASH1L	55870	0.468	MIR3395P
85	MAPRE1	22919	0.467	MIR3395P;MIR612
86	USP9X	8239	0.465	MIR3395P;MIR378C;MIR422A;MIR612;MIR1269
87	NPAT	4863	0.464	MIR378B;MIR378C;MIR422A;MIR1269
88	CYLD	1540	0.464	MIR378B;MIR378C;MIR422A;MIR1269
89	TRAPPC8	22878	0.464	MIR3395P;MIR4903P
90	PPP3CB	5532	0.464	MIR3395P;MIR378C;MIR612
91	SMAD5	4090	0.462	MIR378B;MIR378C;MIR422A;MIR1269
92	RAB8B	51762	0.462	MIR378B;MIR378C;MIR422A
93	SLAIN2	57606	0.461	MIR4903P
94	ANKIB1	54467	0.461	MIR378B;MIR1269
95	NCOA1	8648	0.459	MIR612
96	ZDHHC17	23390	0.458	MIR4903P;MIR612
97	YWHAQ	10971	0.458	MIR422A
98	UBE2D1	7321	0.456	MIR4903P
99	PPP1CB	5500	0.455	MIR612
100	CDK17	5128	0.455	MIR4903P
101	YWHAE	7531	0.453	MIR4903P
102	SNRK	54861	0.452	MIR378C;MIR422A
103	NIPBL	25836	0.451	MIR1393P;MIR4903P;MIR1269
104	MSL2	55167	0.45	MIR378B;MIR378C;MIR422A;MIR4903P;MIR612;MIR1269
105	PRPF4B	8899	0.448	MIR378C
106	DHX40	79665	0.448	MIR3395P
107	LPP	4026	0.446	MIR3395P;MIR378B;MIR378C;MIR422A;MIR1269
108	TCF12	6938	0.446	MIR378B;MIR378C;MIR422A;MIR612;MIR1269
109	LCOR	84458	0.439	MIR612
110	SNX13	23161	0.438	MIR3395P;MIR378B;MIR378C;MIR422A;MIR1269
111	GNAI3	2773	0.437	MIR4903P
112	SOS1	6654	0.436	MIR3395P;MIR378B;MIR378C;MIR422A;MIR1269
113	USP32	84669	0.436	MIR3395P;MIR378B;MIR378C;MIR422A
114	KALRN	8997	0.433	MIR378B;MIR378C;MIR422A;MIR4903P;MIR1269
115	ATP6V1A	523	0.428	MIR4903P;MIR612
116	ANKRD50	57182	0.426	MIR612
117	SLC12A2	6558	0.425	MIR3395P
118	WTAP	9589	0.425	MIR378B;MIR378C;MIR422A;MIR612
119	RHOT1	55288	0.425	MIR612
120	SMARCAD1	56916	0.425	MIR612
121	FOXO1	2308	0.424	MIR378B;MIR422A;MIR4903P;MIR1269
122	SEH1L	81929	0.423	MIR4903P;MIR612
123	TIAL1	7073	0.422	MIR612
124	PTPN12	5782	0.42	MIR3395P;MIR4903P;MIR1269
125	ANKRD13C	81573	0.419	MIR378B;MIR378C;MIR422A;MIR4903P
126	PTPN2	5771	0.419	MIR612
127	PPP3CA	5530	0.418	MIR378B;MIR378C;MIR422A;MIR1269
128	MBTD1	54799	0.416	MIR1393P;MIR4903P;MIR1269
129	TRA2B	6434	0.416	MIR612;MIR1269
130	WSB1	26118	0.415	MIR378B;MIR378C;MIR422A;MIR4903P;MIR612
131	ZFYVE16	9765	0.415	MIR4903P
132	NRIP1	8204	0.415	MIR4903P
133	FCHO2	115548	0.415	MIR4903P
134	RBMS1	5937	0.414	MIR378B;MIR378C;MIR422A;MIR1269
135	KBTBD2	25948	0.412	MIR3395P;MIR4903P
136	LARP4	113251	0.409	MIR378B;MIR378C;MIR422A
137	PAFAH1B2	5049	0.408	MIR378B;MIR378C;MIR422A;MIR4903P;MIR612
138	RALGAPB	57148	0.408	MIR422A;MIR612
139	DR1	1810	0.408	MIR4903P;MIR612
140	RB1	5925	0.408	MIR378B;MIR378C;MIR422A;MIR4903P;MIR1269
141	PUM2	23369	0.408	MIR1393P
142	CAB39	51719	0.407	MIR378B;MIR378C;MIR422A;MIR4903P;MIR1269
143	SEC24A	10802	0.406	MIR4903P
144	RAB6A	5870	0.406	MIR3395P;MIR378B;MIR378C;MIR422A;MIR4903P
145	MED14	9282	0.406	MIR4903P
146	HERC4	26091	0.405	MIR3395P;MIR378B;MIR378C;MIR4903P;MIR612
147	PPM1A	5494	0.404	MIR422A
148	S1PR1	1901	0.404	MIR1393P;MIR378B;MIR378C;MIR422A;MIR1269
149	UHRF2	115426	0.401	MIR1393P;MIR378C;MIR612
150	WDR20	91833	0.399	MIR378B;MIR378C;MIR422A;MIR1269
151	SMAD4	4089	0.397	MIR4903P
152	USP3	9960	0.394	MIR3395P;MIR422A;MIR4903P;MIR612
153	PSIP1	11168	0.394	MIR1393P
154	NR2C2	7182	0.391	MIR378B;MIR378C;MIR422A;MIR4903P;MIR612
155	EPS15	2060	0.388	MIR612
156	PPP2R5C	5527	0.388	MIR1393P;MIR4903P;MIR612
157	RBPJ	3516	0.387	MIR4903P
158	GALNT1	2589	0.386	MIR3395P;MIR4903P;MIR612
159	ZNF292	23036	0.385	MIR3395P;MIR4903P;MIR612
160	NCOA7	135112	0.385	MIR4903P;MIR612;MIR1269
161	RIMKLB	57494	0.385	MIR378B;MIR378C;MIR422A;MIR612;MIR1269
162	TOPORS	10210	0.384	MIR4903P
163	MAPK6	5597	0.383	MIR612
164	FRYL	285527	0.383	MIR3395P;MIR378B;MIR378C;MIR422A;MIR1269
165	TOP1	7150	0.382	MIR378B;MIR378C;MIR422A
166	ZZZ3	26009	0.382	MIR612;MIR1269
167	LIN7C	55327	0.38	MIR378C;MIR422A
168	PDCD6IP	10015	0.378	MIR378B;MIR378C;MIR422A;MIR612
169	USP48	84196	0.377	MIR612
170	DNAJC13	23317	0.376	MIR378C;MIR422A
171	CSNK1G3	1456	0.375	MIR3395P;MIR612
172	GLS	2744	0.375	MIR378B;MIR378C;MIR422A;MIR4903P
173	ELF2	1998	0.374	MIR3395P;MIR612
174	PCGF5	84333	0.373	MIR612
175	PIKFYVE	200576	0.372	MIR612
176	MIB1	57534	0.371	MIR378C
177	PALLD	23022	0.37	MIR3395P;MIR1269
178	STMN1	3925	0.368	MIR612
179	ZNF207	7756	0.365	MIR378B;MIR378C;MIR422A;MIR612
180	TWF1	5756	0.365	MIR378B;MIR378C;MIR422A
181	PELI1	57162	0.365	MIR612
182	USP47	55031	0.365	MIR3395P;MIR378B;MIR378C;MIR422A
183	ARL8B	55207	0.364	MIR378B;MIR378C;MIR422A
184	NRP2	8828	0.363	MIR3395P;MIR378B;MIR378C;MIR612
185	PTMA	5757	0.363	MIR1393P
186	BICD2	23299	0.363	MIR4903P;MIR612
187	HNRNPH1	3187	0.362	MIR378C;MIR422A;MIR612
188	NPM1	4869	0.361	MIR378B;MIR378C;MIR422A;MIR4903P
189	GOLT1B	51026	0.358	MIR378B
190	PAIP2	51247	0.357	MIR378B;MIR378C;MIR422A;MIR1269
191	CALM2	805	0.356	MIR4903P
192	DMXL1	1657	0.355	MIR3395P;MIR1269
193	CNOT7	29883	0.355	MIR4903P
194	RANBP9	10048	0.354	MIR3395P;MIR422A
195	VEZF1	7716	0.353	MIR378B;MIR378C;MIR422A
196	HNRNPK	3190	0.35	MIR3395P
197	ABCC5	10057	0.35	MIR4903P;MIR612
198	USP53	54532	0.35	MIR378C;MIR612
199	DCTN4	51164	0.349	MIR3395P
200	CNOT2	4848	0.348	MIR612
201	VCPIP1	80124	0.347	MIR378B;MIR378C;MIR422A;MIR612
202	UBR1	197131	0.346	MIR4903P
203	ZFC3H1	196441	0.346	MIR378B;MIR1269
204	ACAP2	23527	0.343	MIR3395P;MIR612;MIR1269
205	RABEP1	9135	0.341	MIR612;MIR1269
206	CBX3	11335	0.339	MIR378B;MIR378C
207	PIP4K2A	5305	0.339	MIR3395P
208	ARMC8	25852	0.339	MIR612
209	ERG	2078	0.338	MIR4903P
210	LYST	1130	0.338	MIR378B;MIR378C;MIR422A;MIR612
211	CAPZA2	830	0.338	MIR3395P;MIR422A;MIR4903P;MIR612
212	SF3B1	23451	0.337	MIR4903P
213	HIPK3	10114	0.336	MIR3395P;MIR378B;MIR378C;MIR422A
214	PPM1B	5495	0.335	MIR3395P;MIR378B;MIR378C;MIR422A;MIR1269
215	NCBP1	4686	0.333	MIR4903P;MIR612
216	TRIB2	28951	0.332	MIR378B;MIR378C;MIR422A
217	PPP1CC	5501	0.329	MIR4903P
218	IVNS1ABP	10625	0.329	MIR378B;MIR378C;MIR422A;MIR612
219	RC3H1	149041	0.326	MIR612
220	ABI1	10006	0.325	MIR612
221	BCLAF1	9774	0.324	MIR3395P
222	PAM	5066	0.323	MIR378B;MIR378C;MIR422A;MIR1269
223	ARFGEF1	10565	0.323	MIR4903P;MIR612
224	API5	8539	0.322	MIR4903P
225	YY1	7528	0.321	MIR612
226	MID1	4281	0.32	MIR4903P
227	ZBTB44	29068	0.319	MIR612
228	RNF6	6049	0.318	MIR1393P;MIR1269
229	ADD3	120	0.318	MIR378B;MIR378C;MIR422A
230	ATM	472	0.318	MIR3395P;MIR612
231	SCAF11	9169	0.318	MIR612
232	GSK3B	2932	0.318	MIR378C
233	DNAJB6	10049	0.318	MIR3395P
234	FLT1	2321	0.317	MIR1393P;MIR3395P;MIR378B;MIR378C;MIR422A;MIR1269
235	ZNF644	84146	0.317	MIR4903P
236	FAM160B1	57700	0.316	MIR3395P;MIR612;MIR1269
237	ZHX1	11244	0.316	MIR378B;MIR378C;MIR422A;MIR1269
238	ATF2	1386	0.314	MIR378B;MIR378C;MIR422A;MIR4903P;MIR1269
239	CAND1	55832	0.311	MIR378C
240	LSM14A	26065	0.309	MIR378B
241	COL1A2	1278	0.309	MIR4903P;MIR612
242	DESI2	51029	0.308	MIR612
243	STK4	6789	0.307	MIR378B;MIR378C;MIR422A;MIR612;MIR1269
244	PRRC2C	23215	0.305	MIR3395P
245	NUP50	10762	0.305	MIR3395P;MIR378C;MIR422A;MIR612
246	CDC40	51362	0.304	MIR378B;MIR378C;MIR422A;MIR612;MIR1269
247	PDE4B	5142	0.302	MIR4903P;MIR1269
248	MFN1	55669	0.301	MIR378C
249	EIF4A1	1973	0.301	MIR612
250	AKAP13	11214	0.301	MIR3395P;MIR422A;MIR4903P
251	EDNRB	1910	0.3	MIR612
252	CHD1	1105	0.3	MIR3395P;MIR4903P
253	PCMTD1	115294	0.3	MIR3395P;MIR378C;MIR422A
254	DUSP5	1847	0.298	MIR612
255	STYX	6815	0.298	MIR378B;MIR378C;MIR422A
256	SEC23IP	11196	0.298	MIR378B;MIR378C;MIR422A;MIR612
257	GABPA	2551	0.297	MIR422A;MIR4903P
258	MGA	23269	0.297	MIR378B;MIR378C;MIR422A
259	KIF5B	3799	0.296	MIR612
260	PJA2	9867	0.296	MIR1393P;MIR612
261	PSMC6	5706	0.294	MIR3395P;MIR378C;MIR4903P
262	ARAP2	116984	0.293	MIR378B;MIR378C;MIR422A;MIR1269
263	CBLB	868	0.293	MIR612
264	CLK4	57396	0.293	MIR378B;MIR378C;MIR422A;MIR612
265	SRSF10	10772	0.292	MIR378B;MIR378C;MIR422A;MIR4903P
266	SACM1L	22908	0.291	MIR612
267	MORF4L1	10933	0.291	MIR378C;MIR422A
268	COL4A1	1282	0.291	MIR4903P
269	LTN1	26046	0.29	MIR612
270	YAP1	10413	0.29	MIR612
271	KLHL2	11275	0.288	MIR378B;MIR378C;MIR422A;MIR4903P
272	COPS2	9318	0.287	MIR612
273	ZNF451	26036	0.287	MIR378B;MIR378C;MIR422A;MIR1269
274	RIF1	55183	0.286	MIR378B;MIR378C;MIR422A;MIR4903P
275	DOCK9	23348	0.284	MIR3395P;MIR4903P
276	TTC14	151613	0.284	MIR378B;MIR4903P;MIR612
277	RPRD1A	55197	0.284	MIR612
278	AHCTF1	25909	0.284	MIR378B;MIR378C;MIR422A;MIR4903P;MIR1269
279	NDFIP1	80762	0.282	MIR378B;MIR378C;MIR422A
280	RAB21	23011	0.281	MIR4903P
281	LBR	3930	0.281	MIR3395P
282	CAP1	10487	0.28	MIR612;MIR1269
283	ZNF655	79027	0.278	MIR378B;MIR378C;MIR422A;MIR1269
284	VCL	7414	0.278	MIR378C;MIR422A;MIR612
285	RBPMS	11030	0.278	MIR612
286	NIN	51199	0.277	MIR3395P
287	CEP44	80817	0.276	MIR3395P;MIR378B;MIR378C;MIR422A;MIR612
288	JAK2	3717	0.276	MIR4903P
289	PRKD3	23683	0.275	MIR378C;MIR422A;MIR4903P
290	RNF146	81847	0.275	MIR612
291	PPHLN1	51535	0.274	MIR612
292	NFE2L2	4780	0.271	MIR378B;MIR378C;MIR422A;MIR612
293	CLIC4	25932	0.269	MIR4903P;MIR612
294	FGFR1	2260	0.269	MIR612
295	SIAH1	6477	0.268	MIR378C;MIR422A;MIR4903P
296	TMEM30A	55754	0.266	MIR378B;MIR378C;MIR422A;MIR4903P
297	WDR44	54521	0.266	MIR4903P
298	CTTNBP2NL	55917	0.265	MIR378C;MIR422A;MIR4903P;MIR612
299	NUDT4	11163	0.264	MIR3395P;MIR4903P;MIR1269
300	TIMP2	7077	0.263	MIR378B;MIR378C;MIR422A;MIR612;MIR1269
301	KIF2A	3796	0.263	MIR378B;MIR378C;MIR422A
302	COL1A1	1277	0.263	MIR3395P;MIR612
303	ABCE1	6059	0.263	MIR1393P;MIR612
304	CBLL1	79872	0.263	MIR378B;MIR378C;MIR422A
305	RICTOR	253260	0.261	MIR378B;MIR378C;MIR422A
306	SCOC	60592	0.259	MIR612
307	PNRC2	55629	0.259	MIR378C;MIR422A
308	GEM	2669	0.259	MIR612
309	LUZP1	7798	0.259	MIR378C;MIR422A
310	STXBP3	6814	0.258	MIR378B;MIR378C;MIR422A
311	MBD2	8932	0.256	MIR378C;MIR422A
312	AKAP11	11215	0.255	MIR378B;MIR378C;MIR422A
313	PGRMC2	10424	0.254	MIR3395P
314	TACC1	6867	0.252	MIR612
315	RNF13	11342	0.252	MIR378B;MIR378C;MIR422A
316	DCAF7	10238	0.252	MIR3395P;MIR4903P;MIR612
317	F3	2152	0.249	MIR612
318	CDK2	1017	0.248	MIR3395P;MIR4903P
319	AKAP2	11217	0.248	MIR612
320	SEC63	11231	0.247	MIR612
321	USP33	23032	0.246	MIR612
322	DNM1L	10059	0.246	MIR378C;MIR4903P
323	SPIN1	10927	0.245	MIR4903P;MIR612
324	NUP160	23279	0.245	MIR378B;MIR378C;MIR422A;MIR612
325	GNA13	10672	0.244	MIR378B;MIR378C;MIR422A;MIR1269
326	TLK2	11011	0.244	MIR378B;MIR378C;MIR422A
327	GOLGA7	51125	0.244	MIR1393P
328	HPS3	84343	0.244	MIR378B;MIR378C;MIR422A
329	CSGALNACT2	55454	0.244	MIR378B;MIR378C
330	SGK3	23678	0.243	MIR378B
331	TAOK1	57551	0.243	MIR3395P;MIR612
332	CCPG1	9236	0.243	MIR3395P;MIR4903P
333	AMD1	262	0.241	MIR612
334	CDC27	996	0.241	MIR378B;MIR378C
335	GSPT1	2935	0.24	MIR422A
336	SLK	9748	0.24	MIR612
337	ATP6V1D	51382	0.238	MIR612
338	DENND4C	55667	0.238	MIR3395P;MIR378B;MIR378C
339	SMARCA5	8467	0.236	MIR4903P
340	DCAF12	25853	0.235	MIR3395P;MIR378B;MIR378C;MIR422A
341	KCTD9	54793	0.235	MIR4903P
342	INTS6	26512	0.235	MIR378B;MIR378C;MIR422A;MIR1269
343	DAB2	1601	0.234	MIR3395P;MIR378C;MIR422A
344	PRPF38B	55119	0.234	MIR612
345	CASD1	64921	0.234	MIR3395P
346	UFM1	51569	0.234	MIR3395P
347	TNFRSF21	27242	0.234	MIR422A;MIR4903P;MIR612
348	ELF1	1997	0.234	MIR4903P
349	PTPRB	5787	0.233	MIR3395P;MIR4903P
350	ZC3H11A	9877	0.233	MIR3395P;MIR612
351	CDS2	8760	0.233	MIR1393P;MIR612
352	ZNF24	7572	0.231	MIR378C
353	CCNC	892	0.231	MIR378B;MIR378C;MIR422A;MIR612
354	TAF12	6883	0.231	MIR1393P;MIR378C;MIR422A
355	ABHD13	84945	0.231	MIR378C;MIR422A;MIR4903P
356	ZBTB38	253461	0.231	MIR378C
357	ZMYM4	9202	0.23	MIR612;MIR1269
358	FAM168B	130074	0.229	MIR4903P
359	IREB2	3658	0.228	MIR4903P
360	FBXO30	84085	0.228	MIR3395P
361	PXDN	7837	0.228	MIR612
362	DENND5A	23258	0.228	MIR4903P
363	CPSF2	53981	0.227	MIR1393P;MIR3395P;MIR612
364	ISCU	23479	0.227	MIR612
365	WDR33	55339	0.227	MIR612
366	ATP6V1C1	528	0.227	MIR378B;MIR378C;MIR422A
367	AKIRIN1	79647	0.227	MIR3395P;MIR4903P;MIR1269
368	ZRANB1	54764	0.226	MIR378B;MIR378C;MIR422A
369	RALGAPA1	253959	0.226	MIR4903P
370	BTBD1	53339	0.226	MIR378B;MIR378C;MIR422A;MIR612
371	PDGFC	56034	0.225	MIR612;MIR1269
372	TIMM23	100287932	0.225	MIR612
373	DMXL2	23312	0.225	MIR1393P;MIR3395P;MIR378B;MIR378C;MIR422A;MIR612
374	SDCBP	6386	0.224	MIR612
375	IPO7	10527	0.224	MIR378B
376	CTNNA1	1495	0.222	MIR378B;MIR378C;MIR422A;MIR1269
377	POGLUT1	56983	0.222	MIR1393P;MIR378B;MIR378C;MIR422A;MIR1269
378	PRDM2	7799	0.222	MIR3395P;MIR378B;MIR4903P;MIR1269
379	JAK1	3716	0.221	MIR4903P
380	SLC30A5	64924	0.221	MIR378B;MIR378C;MIR422A;MIR4903P;MIR612;MIR1269
381	SUGT1	10910	0.22	MIR612
382	PMPCB	9512	0.219	MIR378B;MIR378C;MIR422A;MIR1269
383	ARF3	377	0.219	MIR1393P;MIR378B;MIR378C;MIR422A;MIR1269
384	SPTLC1	10558	0.219	MIR378B;MIR4903P;MIR612
385	VIM	7431	0.218	MIR1393P;MIR378C;MIR422A;MIR612
386	FBXO22	26263	0.218	MIR612
387	PARVA	55742	0.218	MIR378B;MIR378C;MIR422A;MIR612
388	ZNF706	51123	0.217	MIR378B;MIR378C;MIR422A;MIR1269
389	BAZ1A	11177	0.217	MIR378B;MIR378C;MIR422A;MIR1269
390	TSNAX	7257	0.217	MIR378B;MIR378C;MIR422A;MIR612
391	RAP1GDS1	5910	0.217	MIR378B;MIR378C;MIR422A;MIR4903P;MIR1269
392	ZNF326	284695	0.216	MIR4903P
393	PSMA1	5682	0.215	MIR378B;MIR378C;MIR422A;MIR1269
394	TRAK2	66008	0.215	MIR4903P
395	GNAQ	2776	0.215	MIR4903P
396	SMS	6611	0.215	MIR3395P
397	ARIH1	25820	0.215	MIR378C;MIR422A;MIR612
398	RAPGEF6	51735	0.214	MIR378B;MIR378C;MIR422A;MIR4903P;MIR1269
399	FYTTD1	84248	0.214	MIR3395P;MIR4903P;MIR612
400	VAMP3	9341	0.214	MIR378B;MIR422A;MIR612
401	PBX1	5087	0.213	MIR612
402	ITM2B	9445	0.213	MIR3395P
403	KRTCAP2	200185	0.212	MIR612
404	NCBP2	22916	0.212	MIR378B;MIR378C;MIR422A;MIR4903P
405	UGGT2	55757	0.211	MIR3395P;MIR4903P
406	RCN2	5955	0.209	MIR3395P
407	ELP2	55250	0.209	MIR378C;MIR422A;MIR612
408	TSG101	7251	0.209	MIR612
409	KLHL5	51088	0.208	MIR612;MIR1269
410	HPRT1	3251	0.207	MIR3395P;MIR4903P
411	LRCH1	23143	0.206	MIR3395P
412	FSTL1	11167	0.206	MIR422A
413	MOB1B	92597	0.205	MIR3395P;MIR4903P
414	SMNDC1	10285	0.204	MIR4903P
415	SLC35F5	80255	0.203	MIR3395P;MIR1269
416	KDM5B	10765	0.203	MIR3395P;MIR4903P
417	AFTPH	54812	0.203	MIR612
418	CTSK	1513	0.203	MIR3395P
419	WDR48	57599	0.202	MIR3395P;MIR378B;MIR378C;MIR422A;MIR4903P;MIR612;MIR1269
420	SLC11A2	4891	0.201	MIR3395P;MIR612
421	ERP44	23071	0.2	MIR3395P;MIR1269
422	MAPK1IP1L	93487	0.2	MIR422A
423	TAX1BP1	8887	0.2	MIR3395P
424	ITGA1	3672	0.2	MIR378B;MIR378C;MIR422A
425	RBMS3	27303	0.199	MIR378B;MIR378C;MIR422A;MIR1269
426	CAPN7	23473	0.199	MIR612
427	DDX52	11056	0.198	MIR612
428	ATP11B	23200	0.198	MIR612
429	CCNH	902	0.197	MIR378B;MIR378C;MIR422A;MIR612
430	PRKCH	5583	0.195	MIR3395P;MIR378B;MIR378C;MIR422A;MIR612
431	GABARAPL2	11345	0.194	MIR3395P
432	DGKH	160851	0.194	MIR4903P;MIR612;MIR1269
433	NUP133	55746	0.194	MIR4903P
434	PSMA2	5683	0.192	MIR378B;MIR378C;MIR422A
435	DLD	1738	0.192	MIR3395P;MIR612
436	SEC24B	10427	0.192	MIR378B;MIR378C;MIR422A;MIR1269
437	TMOD3	29766	0.192	MIR378C;MIR4903P
438	CDK7	1022	0.191	MIR378C
439	PRPF39	55015	0.19	MIR612
440	HBS1L	10767	0.19	MIR378C;MIR422A
441	FYN	2534	0.189	MIR612
442	SPRY1	10252	0.189	MIR3395P
443	PLXDC2	84898	0.188	MIR4903P
444	U2AF1	7307	0.187	MIR1393P;MIR3395P;MIR378B;MIR378C;MIR422A;MIR612
445	GAB2	9846	0.186	MIR612
446	MDM2	4193	0.185	MIR4903P
447	VMP1	81671	0.185	MIR378B;MIR422A;MIR1269
448	INHBA	3624	0.184	MIR612
449	LRRFIP1	9208	0.182	MIR4903P
450	TMX3	54495	0.182	MIR3395P;MIR1269
451	ARFGAP3	26286	0.182	MIR1393P;MIR378B;MIR378C;MIR422A
452	ASPN	54829	0.182	MIR3395P
453	MYO1D	4642	0.181	MIR612
454	DDX42	11325	0.181	MIR4903P
455	EFEMP1	2202	0.18	MIR1393P
456	VPS35	55737	0.18	MIR378B;MIR378C;MIR422A;MIR1269
457	MSI2	124540	0.179	MIR378B;MIR378C;MIR422A;MIR1269
458	CRYBG3	131544	0.179	MIR4903P;MIR612
459	COL5A1	1289	0.179	MIR612
460	PDK4	5166	0.177	MIR378B;MIR378C;MIR422A;MIR612
461	SRI	6717	0.177	MIR612
462	UBE2Z	65264	0.176	MIR3395P;MIR378C
463	GTF2E2	2961	0.176	MIR612
464	DKK3	27122	0.174	MIR378B;MIR378C;MIR422A;MIR4903P;MIR1269
465	N4BP2L2	10443	0.173	MIR3395P;MIR1269
466	ZNF512	84450	0.173	MIR3395P
467	AHI1	54806	0.172	MIR378B;MIR378C;MIR422A;MIR612
468	SAT1	6303	0.171	MIR4903P
469	TXNL1	9352	0.171	MIR3395P
470	YPEL5	51646	0.171	MIR612
471	ZNF22	7570	0.17	MIR378B;MIR378C;MIR422A
472	HSPA4	3308	0.17	MIR612
473	CCDC66	285331	0.17	MIR3395P;MIR4903P;MIR612
474	TAGLN2	8407	0.17	MIR1393P
475	TPM4	7171	0.17	MIR3395P;MIR378B;MIR1269
476	SESN3	143686	0.168	MIR3395P
477	ITFG1	81533	0.168	MIR4903P;MIR1269
478	FNTA	2339	0.168	MIR378B;MIR378C;MIR422A
479	TBK1	29110	0.168	MIR612
480	ADAM19	8728	0.167	MIR1393P;MIR612
481	CDC42SE2	56990	0.167	MIR378B;MIR378C;MIR4903P;MIR1269
482	HSPG2	3339	0.167	MIR378C;MIR422A
483	CCNDBP1	23582	0.166	MIR3395P;MIR612
484	DOCK8	81704	0.166	MIR378B;MIR378C;MIR422A
485	CHMP3	51652	0.166	MIR378B;MIR378C;MIR422A;MIR4903P;MIR612
486	MSR1	4481	0.165	MIR3395P;MIR378B;MIR378C;MIR422A;MIR612;MIR1269
487	ADAM17	6868	0.165	MIR612
488	ATG3	64422	0.164	MIR378B;MIR378C;MIR422A;MIR1269
489	TRAPPC1	58485	0.163	MIR378B;MIR378C;MIR422A;MIR612
490	TANK	10010	0.163	MIR378B;MIR378C;MIR422A
491	COG5	10466	0.162	MIR1393P;MIR612
492	SENP5	205564	0.161	MIR1393P;MIR3395P;MIR378C;MIR422A
493	LMBR1	64327	0.16	MIR4903P
494	SLC1A3	6507	0.16	MIR4903P;MIR612
495	ANKRD10	55608	0.159	MIR612
496	EXOC8	149371	0.159	MIR3395P;MIR378B;MIR378C;MIR422A;MIR612
497	PDCD6	10016	0.157	MIR612
498	ATR	545	0.157	MIR378B;MIR378C;MIR422A
499	HAT1	8520	0.157	MIR4903P
500	RALB	5899	0.157	MIR3395P
501	DDHD2	23259	0.156	MIR3395P;MIR378C;MIR422A
502	VCAN	1462	0.156	MIR4903P;MIR1269
503	EXOSC3	51010	0.156	MIR4903P
504	PEAK1	79834	0.155	MIR1393P;MIR378B;MIR378C;MIR422A
505	EIF3H	8667	0.155	MIR3395P
506	SMC4	10051	0.154	MIR3395P;MIR612
507	ANKRD36	375248	0.154	MIR1393P;MIR4903P
508	KPNA2	3838	0.153	MIR378B;MIR378C;MIR422A
509	UQCRC2	7385	0.152	MIR612
510	RASAL2	9462	0.152	MIR3395P;MIR4903P
511	GPNMB	10457	0.152	MIR378B;MIR378C;MIR422A;MIR4903P
512	THADA	63892	0.152	MIR612
513	ANTXR1	84168	0.152	MIR3395P;MIR612;MIR1269
514	PDGFRB	5159	0.152	MIR612
515	FHL1	2273	0.151	MIR3395P
516	ZMPSTE24	10269	0.151	MIR3395P;MIR612
517	SBDS	51119	0.15	MIR378B;MIR378C;MIR422A
518	HYAL2	8692	0.15	MIR3395P
519	NAAA	27163	0.15	MIR1393P;MIR4903P
520	SYF2	25949	0.149	MIR378B;MIR378C;MIR422A;MIR612
521	PCMTD2	55251	0.148	MIR378B;MIR378C;MIR422A;MIR1269
522	SYNPO2	171024	0.148	MIR378B;MIR378C;MIR422A;MIR612
523	HEXA	3073	0.147	MIR3395P;MIR378B;MIR378C;MIR422A;MIR4903P
524	OCIAD1	54940	0.147	MIR612
525	CCT3	7203	0.147	MIR378C;MIR422A
526	CHURC1	91612	0.146	MIR612
527	ITPKB	3707	0.145	MIR612
528	SNRPD3	6634	0.145	MIR4903P;MIR612
529	TRNT1	51095	0.145	MIR1393P;MIR3395P
530	NAIP	4671	0.145	MIR612
531	SUCLA2	8803	0.144	MIR378B;MIR378C;MIR422A;MIR1269
532	C20orf194	25943	0.144	MIR612
533	SAMD8	142891	0.144	MIR612
534	RBM17	84991	0.143	MIR612
535	IKBIP	121457	0.143	MIR378B;MIR378C;MIR422A;MIR4903P;MIR1269
536	ANKRD36B	57730	0.143	MIR378B;MIR378C;MIR422A
537	C5orf15	56951	0.143	MIR4903P
538	TBCEL	219899	0.143	MIR4903P;MIR612
539	CDH5	1003	0.142	MIR4903P
540	NID1	4811	0.142	MIR612
541	NAPG	8774	0.142	MIR378B;MIR378C;MIR422A
542	FGL2	10875	0.141	MIR378C
543	TCP11L2	255394	0.14	MIR612;MIR1269
544	RBM7	10179	0.14	MIR4903P;MIR612
545	ALG13	79868	0.14	MIR4903P
546	SH3GLB1	51100	0.14	MIR378B;MIR378C;MIR422A
547	KIDINS220	57498	0.139	MIR378B;MIR378C;MIR422A;MIR612
548	SPARC	6678	0.139	MIR3395P;MIR378B;MIR378C;MIR422A
549	MLH3	27030	0.139	MIR612;MIR1269
550	SNAPC3	6619	0.138	MIR4903P;MIR612
551	UBLCP1	134510	0.138	MIR4903P
552	GTPBP4	23560	0.138	MIR378B;MIR378C;MIR422A;MIR1269
553	RNF19B	127544	0.137	MIR612
554	ATF6	22926	0.137	MIR1393P;MIR4903P
555	XRCC5	7520	0.136	MIR378B;MIR378C;MIR422A
556	TRIP12	9320	0.136	MIR4903P
557	B3GALNT2	148789	0.135	MIR3395P;MIR4903P;MIR612
558	RRN3	54700	0.135	MIR378B
559	VPS8	23355	0.134	MIR4903P
560	SAV1	60485	0.134	MIR378C;MIR422A
561	NBN	4683	0.133	MIR3395P;MIR378C
562	PANK2	80025	0.132	MIR3395P;MIR4903P;MIR1269
563	FAM8A1	51439	0.132	MIR378B;MIR378C;MIR422A
564	EIF1	10209	0.132	MIR4903P
565	C7	730	0.131	MIR378C;MIR612
566	ERLEC1	27248	0.131	MIR378B;MIR378C;MIR422A
567	STEAP4	79689	0.131	MIR3395P;MIR4903P;MIR612
568	RBX1	9978	0.131	MIR378B;MIR378C;MIR422A;MIR1269
569	RBM27	54439	0.13	MIR3395P
570	LSM1	27257	0.13	MIR612
571	GRSF1	2926	0.129	MIR378B;MIR378C;MIR422A;MIR612;MIR1269
572	SERINC3	10955	0.129	MIR4903P
573	LAMA4	3910	0.129	MIR378C;MIR422A
574	EIF2S3	1968	0.128	MIR612
575	NOTCH3	4854	0.128	MIR612
576	PPP4R2	151987	0.126	MIR4903P
577	TRIM52	84851	0.126	MIR612
578	MRPL43	84545	0.126	MIR378B;MIR378C;MIR422A;MIR4903P
579	TMEM167B	56900	0.126	MIR612
580	ZNF770	54989	0.126	MIR3395P
581	MSL3	10943	0.125	MIR612
582	PLEKHO2	80301	0.125	MIR612
583	PPIA	5478	0.125	MIR378B;MIR378C;MIR422A;MIR612
584	SETX	23064	0.124	MIR612
585	SEC22B	9554	0.124	MIR4903P
586	COL16A1	1307	0.124	MIR378C;MIR422A
587	MFF	56947	0.123	MIR378B;MIR378C;MIR422A;MIR1269
588	MAP1LC3B	81631	0.123	MIR1393P
589	PPIL4	85313	0.123	MIR378C;MIR422A
590	BRIX1	55299	0.123	MIR612;MIR1269
591	ZNF595	152687	0.123	MIR1393P;MIR3395P;MIR378B;MIR378C;MIR422A;MIR4903P;MIR612;MIR1269
592	EIF2A	83939	0.121	MIR3395P;MIR612
593	NDUFS4	4724	0.121	MIR378B;MIR378C;MIR422A;MIR1269
594	SNAP23	8773	0.12	MIR3395P
595	SYS1	90196	0.12	MIR378B;MIR378C;MIR422A;MIR612;MIR1269
596	TRA2A	29896	0.119	MIR4903P
597	SRP14	6727	0.119	MIR612
598	VPS36	51028	0.118	MIR378B;MIR378C;MIR422A;MIR612
599	FKBP9	11328	0.118	MIR378B;MIR378C;MIR422A;MIR4903P;MIR612
600	ZNF397	84307	0.118	MIR3395P;MIR378B;MIR378C;MIR422A;MIR4903P
601	GPR107	57720	0.118	MIR4903P
602	LANCL1	10314	0.117	MIR1393P;MIR1269
603	VPS13B	157680	0.117	MIR3395P;MIR378B;MIR378C;MIR422A;MIR4903P;MIR612;MIR1269
604	KRR1	11103	0.117	MIR3395P;MIR612;MIR1269
605	PHF10	55274	0.117	MIR3395P
606	EMC4	51234	0.117	MIR378B;MIR1269
607	TPM2	7169	0.117	MIR3395P;MIR1269
608	CHCHD3	54927	0.117	MIR3395P
609	SLA	6503	0.117	MIR3395P;MIR1269
610	SLFN5	162394	0.117	MIR612;MIR1269
611	DENND4A	10260	0.116	MIR3395P;MIR612
612	NT5C2	22978	0.116	MIR612
613	DNAJC8	22826	0.116	MIR3395P;MIR378B;MIR378C;MIR422A;MIR1269
614	UBXN7	26043	0.115	MIR3395P
615	FBLN1	2192	0.115	MIR4903P;MIR1269
616	FAM126A	84668	0.115	MIR3395P;MIR378B
617	PHLDB1	23187	0.115	MIR3395P
618	TFPI	7035	0.115	MIR3395P
619	ACP1	52	0.115	MIR3395P;MIR378B;MIR378C;MIR422A;MIR612;MIR1269
620	RC3H2	54542	0.112	MIR1393P;MIR378B;MIR378C;MIR422A;MIR612
621	DIS3	22894	0.111	MIR3395P;MIR378B;MIR378C;MIR422A
622	SMG1	23049	0.111	MIR612
623	B2M	567	0.111	MIR3395P
624	TIPRL	261726	0.11	MIR1393P;MIR3395P;MIR378C
625	ZNF586	54807	0.11	MIR3395P;MIR612
626	CNOT1	23019	0.109	MIR3395P
627	SERINC1	57515	0.109	MIR3395P;MIR378B;MIR378C;MIR422A;MIR4903P
628	TUBA1A	7846	0.109	MIR3395P
629	HEATR1	55127	0.109	MIR4903P
630	NBEAL1	65065	0.109	MIR378C;MIR612;MIR1269
631	NUDCD1	84955	0.109	MIR4903P;MIR612
632	CCT4	10575	0.108	MIR612
633	LGALS8	3964	0.108	MIR4903P
634	UBA2	10054	0.108	MIR4903P
635	ZMYM5	9205	0.108	MIR422A
636	TPP1	1200	0.108	MIR3395P;MIR4903P;MIR1269
637	MCAM	4162	0.107	MIR422A
638	THUMPD1	55623	0.107	MIR378B;MIR378C;MIR422A;MIR1269
639	PGM2	55276	0.106	MIR378B;MIR378C;MIR422A
640	ARHGAP10	79658	0.106	MIR1393P
641	COX6C	1345	0.106	MIR4903P
642	UQCRB	7381	0.105	MIR378B;MIR378C
643	NCSTN	23385	0.103	MIR3395P;MIR612
644	CTSA	5476	0.103	MIR1393P;MIR378C
645	PSMD6	9861	0.102	MIR612
646	MOB1A	55233	0.102	MIR4903P;MIR612
647	MED28	80306	0.102	MIR378B;MIR378C;MIR422A
648	LTBP2	4053	0.101	MIR3395P;MIR612
649	RCC2	55920	0.101	MIR378B;MIR378C;MIR422A
650	TCP11L1	55346	0.1	MIR378B;MIR378C;MIR422A;MIR1269
651	GPR89A	653519	0.09936	MIR1393P
652	CASP1	834	0.09933	MIR378C;MIR422A;MIR4903P
653	MARCKSL1	65108	0.09926	MIR612
654	GLRX3	10539	0.09907	MIR3395P;MIR378C;MIR422A;MIR612
655	DUSP11	8446	0.09857	MIR4903P
656	MMP2	4313	0.09771	MIR612
657	ABCC1	4363	0.09737	MIR612
658	PTCD3	55037	0.09651	MIR3395P
659	ZC3HAV1	56829	0.09644	MIR3395P;MIR4903P;MIR612
660	GLRX	2745	0.09639	MIR612
661	PIGT	51604	0.09635	MIR612
662	CPNE3	8895	0.09608	MIR612
663	HSBP1	3281	0.09592	MIR3395P
664	ELN	2006	0.09587	MIR612
665	PKDCC	91461	0.09535	MIR378B;MIR378C;MIR422A;MIR612
666	SEC11A	23478	0.09505	MIR378C;MIR422A
667	AUH	549	0.09497	MIR612
668	STX7	8417	0.09496	MIR4903P;MIR612
669	PRMT2	3275	0.09446	MIR1393P
670	PDLIM1	9124	0.09438	MIR4903P;MIR612
671	PLK3	1263	0.09384	MIR612
672	TRIM22	10346	0.09328	MIR378C
673	DYNLT1	6993	0.09317	MIR378B;MIR378C;MIR422A;MIR1269
674	SDAD1	55153	0.09313	MIR378B;MIR378C;MIR422A
675	TMEM126B	55863	0.09307	MIR378B;MIR378C;MIR422A;MIR1269
676	DCAF16	54876	0.09299	MIR3395P
677	NME1	4830	0.09292	MIR612
678	TBC1D23	55773	0.09251	MIR378B;MIR378C;MIR422A
679	ARL17A	51326	0.09215	MIR4903P;MIR612;MIR1269
680	OXNAD1	92106	0.09211	MIR378C;MIR612
681	GDI2	2665	0.09166	MIR4903P
682	ZNF33B	7582	0.09137	MIR3395P;MIR612
683	CDC42SE1	56882	0.09127	MIR378B;MIR378C;MIR422A
684	PODXL	5420	0.09117	MIR3395P
685	FMNL3	91010	0.09092	MIR422A
686	TRAPPC6B	122553	0.09033	MIR3395P
687	PPID	5481	0.09029	MIR612
688	ZNF189	7743	0.09004	MIR378B;MIR378C;MIR422A
689	FILIP1L	11259	0.08993	MIR378B;MIR378C;MIR422A;MIR1269
690	SIKE1	80143	0.08912	MIR612
691	MBIP	51562	0.08902	MIR378B;MIR378C;MIR422A
692	CHST15	51363	0.08839	MIR378C
693	CRISPLD2	83716	0.08778	MIR1393P
694	MFSD1	64747	0.08769	MIR612;MIR1269
695	TERF2IP	54386	0.08762	MIR378B;MIR378C;MIR422A
696	ZNF544	27300	0.0869	MIR378C;MIR422A;MIR4903P
697	ZNF12	7559	0.08648	MIR4903P
698	R3HCC1L	27291	0.0855	MIR3395P;MIR378B;MIR1269
699	DPM1	8813	0.08531	MIR4903P
700	FXYD6	53826	0.08498	MIR1393P;MIR4903P;MIR612
701	ARRB1	408	0.08494	MIR3395P
702	REST	5978	0.08447	MIR4903P
703	SLC18B1	116843	0.08416	MIR3395P
704	OSMR	9180	0.08367	MIR612
705	YPEL3	83719	0.08358	MIR3395P;MIR612
706	KCTD10	83892	0.08327	MIR612
707	COQ10B	80219	0.08316	MIR422A
708	GYG1	2992	0.08313	MIR612
709	ASAH1	427	0.08186	MIR4903P
710	DCBLD1	285761	0.08161	MIR378B;MIR378C;MIR422A;MIR1269
711	SERPINB8	5271	0.08159	MIR378C
712	MRPS22	56945	0.08144	MIR612
713	C18orf32	497661	0.08139	MIR378B;MIR378C;MIR422A;MIR1269
714	TUBB6	84617	0.08108	MIR4903P;MIR612
715	IFNGR1	3459	0.08099	MIR612;MIR1269
716	ZNF708	7562	0.08	MIR612
717	CTSB	1508	0.07951	MIR3395P;MIR612
718	CRYZL1	9946	0.07928	MIR3395P
719	SLU7	10569	0.07904	MIR612
720	NDUFA6	4700	0.07868	MIR378C
721	MDH1	4190	0.07833	MIR378C
722	TMEM184C	55751	0.07809	MIR3395P;MIR612
723	TMEM50A	23585	0.07706	MIR3395P;MIR378B;MIR378C;MIR422A
724	ADPGK	83440	0.07652	MIR378B;MIR378C;MIR422A;MIR612
725	PWP1	11137	0.07627	MIR612
726	SSBP1	6742	0.07542	MIR3395P;MIR612
727	TMEM14B	81853	0.0737	MIR378C;MIR422A
728	BTNL9	153579	0.072	MIR4903P
729	POMP	51371	0.07199	MIR4903P
730	SPARCL1	8404	0.07173	MIR378B;MIR378C;MIR422A;MIR4903P;MIR1269
731	MYL12B	103910	0.07093	MIR612
732	CCDC80	151887	0.07016	MIR378B;MIR378C;MIR422A
733	DNAJC9	23234	0.06989	MIR4903P
734	GTF3A	2971	0.0695	MIR612;MIR1269
735	RWDD1	51389	0.06926	MIR612
736	ANXA1	301	0.06812	MIR378B;MIR378C;MIR422A;MIR1269
737	ZNF460	10794	0.0681	MIR378B;MIR378C;MIR422A
738	PACS1	55690	0.06772	MIR612
739	SRFBP1	153443	0.06757	MIR612
740	HLA-A	3105	0.0673	MIR4903P;MIR612
741	PITHD1	57095	0.06614	MIR612
742	LRPPRC	10128	0.06552	MIR1393P;MIR612
743	FCGR2A	2212	0.06471	MIR3395P;MIR378C;MIR4903P
744	TMEM43	79188	0.06465	MIR378C;MIR422A
745	HLA-B	3106	0.06457	MIR1393P
746	ITPRIP	85450	0.0643	MIR3395P;MIR378B;MIR378C;MIR422A
747	ARAP3	64411	0.06403	MIR612
748	ZFAND1	79752	0.06387	MIR3395P;MIR378C;MIR1269
749	CNIH4	29097	0.06313	MIR422A;MIR612
750	LAMB1	3912	0.063	MIR3395P
751	UQCR10	29796	0.06292	MIR612
752	ENG	2022	0.06189	MIR612
753	AFAP1L1	134265	0.06185	MIR378C;MIR422A;MIR612
754	ZNF267	10308	0.05908	MIR3395P
755	ZNF506	440515	0.05887	MIR612
756	ARHGAP31	57514	0.05855	MIR612
757	C1orf198	84886	0.05855	MIR1393P
758	PIN4	5303	0.05755	MIR3395P;MIR612;MIR1269
759	BBS2	583	0.05695	MIR4903P;MIR612
760	APOLD1	81575	0.05572	MIR3395P;MIR1269
761	EIF2AK2	5610	0.05569	MIR3395P;MIR612
762	NDUFA9	4704	0.05519	MIR4903P
763	GNL2	29889	0.0548	MIR378B;MIR378C;MIR422A;MIR1269
764	SH3PXD2B	285590	0.05425	MIR612
765	WDR61	80349	0.0538	MIR4903P
766	PPP1R18	170954	0.05306	MIR4903P
767	TMCO1	54499	0.05288	MIR378B;MIR378C;MIR422A;MIR4903P
768	DYNLL1	8655	0.05234	MIR612
769	MEA1	4201	0.0523	MIR378B;MIR378C;MIR422A
770	REXO2	25996	0.05159	MIR378B;MIR1269
771	ESAM	90952	0.05104	MIR612
772	LAPTM4B	55353	0.05057	MIR612
773	ROBO4	54538	0.0505	MIR1393P;MIR4903P;MIR612
774	ZNF562	54811	0.05023	MIR3395P;MIR612;MIR1269
775	HLA-DQA2	3118	0.05015	MIR378B;MIR378C;MIR422A
776	RBM34	23029	0.04987	MIR612
777	RBP1	5947	0.04945	MIR3395P;MIR612;MIR1269
778	NOC3L	64318	0.04827	MIR612
779	SAMHD1	25939	0.0481	MIR4903P;MIR612
780	COPB2	9276	0.04733	MIR378C
781	PLEKHG2	64857	0.04672	MIR378B;MIR378C;MIR422A
782	TNFRSF10D	8793	0.04625	MIR3395P;MIR378B;MIR378C;MIR422A;MIR612;MIR1269
783	MPHOSPH6	10200	0.04621	MIR612
784	GM2A	2760	0.04612	MIR378C;MIR422A;MIR612
785	ZNF141	7700	0.04577	MIR612
786	USP11	8237	0.04551	MIR612
787	PPA2	27068	0.04504	MIR1393P
788	ZNF84	7637	0.04459	MIR4903P;MIR1269
789	COL6A2	1292	0.04416	MIR3395P;MIR378B;MIR378C;MIR422A
790	TMEM14C	51522	0.04194	MIR612;MIR1269
791	FTO	79068	0.03972	MIR378B
792	AKR1B1	231	0.03912	MIR4903P
793	UHRF1BP1L	23074	0.03907	MIR378B;MIR378C;MIR422A;MIR1269
794	MYOF	26509	0.03602	MIR612
795	EIF3I	8668	0.03529	MIR1393P
796	CD63	967	0.03379	MIR4903P
797	HEYL	26508	0.02974	MIR378C
798	NOB1	28987	0.02842	MIR612
799	PKM	5315	0.02841	MIR612
800	HLA-DMA	3108	0.02445	MIR612
801	APIP	51074	0.02374	MIR378B;MIR378C;MIR422A;MIR1269
802	OGFOD1	55239	0.02241	MIR4903P
803	QSOX1	5768	0.02026	MIR4903P
804	SRPX2	27286	0.01969	MIR612
805	SFXN3	81855	0.01686	MIR3395P;MIR612
806	IFI27	3429	0.01253	MIR612
807	SFMBT2	57713	0.01034	MIR3395P;MIR378C;MIR612
808	GGT5	2687	0.005946	MIR612;MIR1269
809	CRIP2	1397	0.005587	MIR612
810	ICE2	79664	0	MIR3395P;MIR378B;MIR378C;MIR422A;MIR612
811	UTP11	51118	0	MIR4903P;MIR612
812	PBDC1	51260	0	MIR3395P;MIR378B;MIR378C;MIR422A;MIR1269
813	HIKESHI	51501	0	MIR3395P;MIR612
814	ZKSCAN8	7745	0	MIR378C;MIR422A
815	PCNX4	64430	0	MIR612
816	ZNF106	64397	0	MIR378C
817	TVP23B	51030	0	MIR612
818	WASHC5	9897	0	MIR378B;MIR378C
819	MTERF4	130916	0	MIR4903P
820	CCSER2	54462	0	MIR378B;MIR378C;MIR422A;MIR4903P
821	MFSD14A	64645	0	MIR378B;MIR378C;MIR422A;MIR612
822	ETFRF1	144363	0	MIR378C
823	PRELID3B	51012	0	MIR4903P
824	ADGRA2	25960	0	MIR612;MIR1269
825	NIFK	84365	0	MIR612
826	CFAP97	57587	0	MIR612
827	GLMP	112770	0	MIR3395P;MIR378C
828	HNRNPDL	9987	0	MIR4903P
829	ERBIN	55914	0	MIR3395P
830	TMEM263	90488	0	MIR378C;MIR422A;MIR4903P
831	HACD3	51495	0	MIR612;MIR1269
832	WASHC4	23325	0	MIR612
833	EFCAB14	9813	0	MIR612
834	CAVIN2	8436	0	MIR3395P
835	CAVIN1	284119	0	MIR378B;MIR378C;MIR422A;MIR4903P
836	PLPP1	8611	0	MIR612
837	YBX3	8531	0	MIR4903P

## Sheet: Table S7
Table S7. Top-ranked mRNA targets, FLC vs. Control
Upregulated target mRNAs of downregulated miRNAs									Downegulated target mRNAs of upregulated miRNAs
Rank	Human Symbol	Entrez ID	Score	Targeting miRs					Rank	Human Symbol	Entrez ID	Score	Targeting miRs
1	SPARC	6678	1	MIR3395P;MIR378B;MIR378C;MIR422A;MIR378					1	TTR	7276	0.76	MIR5903P
2	COL1A2	1278	0.982	MIR7693P					2	CYP1A2	1544	0.7	MIR2993P
3	THBS1	7057	0.971	MIR375;MIR6715P					3	CYP2C8	1558	0.688	MIR3615P;MIR543;MIR6285P
4	CDKN1A	1026	0.934	MIR3393P;MIR378B;MIR378C;MIR422A;MIR378					4	CYP3A4	1576	0.662	MIR3615P
5	YWHAZ	7534	0.928	MIR320A;MIR320B;MIR320C;MIR320D;MIR3395P;MIR375;MIR378C;MIR548B3P;MIR7693P;MIR1269;MIR378					5	CYP2J2	1573	0.655	MIR2995P
6	COL1A1	1277	0.882	MIR283P;MIR3393P;MIR3395P					6	APOF	319	0.643	MIR5903P
7	COL3A1	1281	0.792	MIR326;MIR7693P					7	C8A	731	0.631	MIR5903P
8	VIM	7431	0.789	MIR1393P;MIR283P;MIR320A;MIR320B;MIR320C;MIR320D;MIR378C;MIR422A;MIR548B3P					8	MASP2	10747	0.629	MIR34C5P
9	COL4A1	1282	0.784	MIR320A;MIR320B;MIR320C;MIR320D;MIR326					9	FABP1	2168	0.6	MIR3373P;MIR34C5P;MIR5903P;MIR6285P
10	YWHAQ	10971	0.774	MIR283P;MIR320A;MIR320B;MIR320C;MIR320D;MIR422A					10	SHMT1	6470	0.596	MIR34C5P;MIR450B5P;MIR543
11	HSPG2	3339	0.762	MIR378C;MIR422A					11	SERPINC1	462	0.588	MIR199A3P;MIR199B3P;MIR543
12	DNAJA1	3301	0.759	MIR375					12	FMO3	2328	0.574	MIR4853P;MIR5903P
13	PGK1	5230	0.758	MIR326;MIR378B;MIR7693P					13	F2	2147	0.566	MIR2993P;MIR3375P;MIR4853P
14	ITGB1	3688	0.744	MIR320A;MIR320B;MIR320C;MIR320D;MIR7693P					14	CYP8B1	1582	0.548	MIR2993P;MIR450B5P
15	HIF1A	3091	0.726	MIR283P;MIR320A;MIR320B;MIR320C;MIR320D;MIR548B3P;MIR7693P					15	ABCB11	8647	0.54	MIR543;MIR5903P
16	CAV1	857	0.714	MIR320A;MIR320B;MIR320C;MIR320D;MIR4835P					16	SLC2A2	6514	0.54	MIR2993P;MIR2995P;MIR450B5P;MIR5903P
17	IGFBP3	3486	0.713	MIR3395P					17	CYP27A1	1593	0.537	MIR5903P
18	PKM	5315	0.705	MIR326;MIR7693P					18	SLC10A1	6554	0.536	MIR3615P
19	IL6	3569	0.7	MIR7693P					19	SERPINA5	5104	0.533	MIR450B5P
20	CD44	960	0.697	MIR326;MIR378B;MIR378C;MIR422A;MIR378					20	CYP4F2	8529	0.521	MIR543
21	ANXA1	301	0.681	MIR378B;MIR378C;MIR422A;MIR1269;MIR378					21	CYP2B6	1555	0.52	MIR5903P
22	CCT2	10576	0.679	MIR375;MIR548B3P;MIR6715P					22	SAA4	6291	0.519	MIR450B5P
23	FGFR1	2260	0.679	MIR326					23	CYP3A5	1577	0.515	MIR34C5P;MIR450B5P
24	COL4A2	1284	0.676	MIR548B3P					24	CYP4A11	1579	0.514	MIR2993P
25	LDHB	3945	0.675	MIR375					25	ABCB4	5244	0.514	MIR5765P;MIR5903P;MIR6285P
26	INHBA	3624	0.675	MIR283P					26	CYP3A7	1551	0.511	MIR3373P;MIR3615P
27	GNAS	2778	0.668	MIR326;MIR378B;MIR378C;MIR422A;MIR378					27	ACSL1	2180	0.504	MIR2995P;MIR34C5P;MIR4853P;MIR543;MIR5903P
28	LAMC1	3915	0.66	MIR320A;MIR320B;MIR320C;MIR320D;MIR375;MIR378C;MIR422A;MIR548B3P;MIR7693P;MIR1269;MIR378					28	GHR	2690	0.5	MIR3373P;MIR3615P;MIR543
29	TPM3	7170	0.654	MIR320A;MIR320B;MIR320C;MIR320D;MIR326;MIR3395P;MIR548B3P					29	SULT2A1	6822	0.469	MIR2995P;MIR5765P;MIR5903P
30	MARCKS	4082	0.651	MIR548B3P;MIR7693P					30	ACADS	35	0.464	MIR199A3P;MIR199B3P
31	FLNA	2316	0.648	MIR6715P					31	PIPOX	51268	0.452	MIR199A3P;MIR199B3P;MIR3375P;MIR34C5P
32	TOP1	7150	0.646	MIR326;MIR375;MIR378B;MIR378C;MIR422A;MIR378					32	BHMT	635	0.444	MIR199A3P;MIR199B3P;MIR3615P;MIR5765P;MIR6285P
33	NPM1	4869	0.642	MIR378B;MIR378C;MIR422A;MIR4835P;MIR378					33	C6	729	0.438	MIR5765P;MIR5903P
34	PPP2CA	5515	0.637	MIR320A;MIR320B;MIR320C;MIR320D;MIR375;MIR548B3P					34	ACAA1	30	0.424	MIR3373P
35	EIF4A1	1973	0.637	MIR326;MIR6715P;MIR7693P					35	UGT2B4	7363	0.414	MIR450B5P;MIR5765P;MIR5903P
36	FOS	2353	0.633	MIR283P					36	ITIH1	3697	0.412	MIR34C5P;MIR450B5P
37	TNPO1	3842	0.633	MIR320A;MIR320B;MIR320C;MIR320D;MIR326;MIR3393P;MIR375;MIR548B3P;MIR1269					37	ALB	213	0.411	MIR450B5P;MIR4853P;MIR543;MIR5903P;MIR6285P
38	YWHAE	7531	0.633	MIR320A;MIR320B;MIR320C;MIR320D;MIR548B3P					38	APOC3	345	0.408	MIR34C5P
39	NME1	4830	0.633	MIR283P					39	GPLD1	2822	0.402	MIR199A3P;MIR199B3P;MIR3615P;MIR5765P;MIR5903P
40	RPL23A	6147	0.631	MIR3395P;MIR378B;MIR378C;MIR422A;MIR378					40	HABP2	3026	0.4	MIR6285P
41	IL6ST	3572	0.623	MIR378B;MIR378C;MIR422A;MIR548B3P;MIR1269;MIR378					41	PKLR	5313	0.393	MIR5903P;MIR6285P
42	ILF2	3608	0.622	MIR548B3P					42	APOA5	116519	0.389	MIR3373P;MIR450B5P
43	ATP1B1	481	0.621	MIR326;MIR3395P;MIR375;MIR378C;MIR422A;MIR7693P;MIR378					43	ABCG5	64240	0.388	MIR543
44	ETS1	2113	0.619	MIR320A;MIR320B;MIR320C;MIR320D;MIR326;MIR548B3P;MIR7693P					44	RDH16	8608	0.384	MIR4853P
45	TAGLN2	8407	0.617	MIR1393P;MIR326;MIR7693P					45	SCARB1	949	0.376	MIR3373P;MIR450B5P;MIR6285P
46	CLIC4	25932	0.616	MIR326					46	AQP9	366	0.371	MIR3615P;MIR4853P;MIR543;MIR5765P;MIR5903P
47	MAP1B	4131	0.616	MIR283P;MIR320A;MIR320B;MIR320C;MIR320D;MIR326					47	EPHX2	2053	0.365	MIR3375P
48	HNRNPD	3184	0.615	MIR320A;MIR320B;MIR320C;MIR320D;MIR3395P;MIR375;MIR6715P					48	UGT2B7	7364	0.364	MIR5903P
49	SGK1	6446	0.611	MIR320C					49	NR1I2	8856	0.363	MIR2993P;MIR34C5P;MIR4853P
50	CTNNB1	1499	0.609	MIR320A;MIR320B;MIR320C;MIR320D;MIR7693P					50	FGFR3	2261	0.356	MIR3373P;MIR5903P
51	THBS2	7058	0.6	MIR548B3P					51	SLC39A5	283375	0.353	MIR3373P
52	DUSP6	1848	0.597	MIR375					52	CYP3A43	64816	0.351	MIR4853P;MIR543;MIR5765P;MIR5903P
53	GJA1	2697	0.594	MIR283P					53	GPD1	2819	0.35	MIR3375P;MIR6285P
54	CCT3	7203	0.594	MIR378C;MIR422A;MIR6715P;MIR378					54	HRG	3273	0.348	MIR5765P;MIR5903P
55	HNRNPC	3183	0.587	MIR320A;MIR320B;MIR320C;MIR320D;MIR3393P;MIR548B3P;MIR6715P;MIR7693P					55	NR0B2	8431	0.345	MIR2993P;MIR4853P
56	MSN	4478	0.584	MIR378C;MIR422A;MIR548B3P					56	ACOX2	8309	0.335	MIR5903P
57	IGFBP5	3488	0.583	MIR320A;MIR320B;MIR320C;MIR320D					57	PCK2	5106	0.334	MIR2993P;MIR34C5P;MIR3695P
58	MYC	4609	0.578	MIR283P;MIR378					58	AKR1D1	6718	0.33	MIR450B5P;MIR543;MIR5765P;MIR6285P
59	DUSP1	1843	0.573	MIR1273P					59	HAAO	23498	0.324	MIR2993P;MIR34C5P
60	EMP1	2012	0.571	MIR283P					60	SREBF1	6720	0.324	MIR450B5P;MIR5903P
61	YWHAB	7529	0.569	MIR3393P;MIR548B3P					61	SOX5	6660	0.321	MIR2993P;MIR3373P;MIR3615P;MIR450B5P;MIR4853P;MIR543;MIR5903P
62	VCAN	1462	0.568	MIR283P;MIR1269					62	ABCC6	368	0.32	MIR3373P;MIR450B5P;MIR5765P
63	RHOA	387	0.565	MIR320A;MIR320B;MIR320C;MIR320D;MIR326;MIR3393P;MIR4835P					63	HSD17B6	8630	0.319	MIR5903P
64	CRK	1398	0.565	MIR283P;MIR320A;MIR320B;MIR320C;MIR320D;MIR548B3P					64	ADH1C	126	0.318	MIR5903P;MIR6285P
65	ELK3	2004	0.565	MIR283P					65	ABCG8	64241	0.318	MIR3373P
66	SOD2	6648	0.563	MIR283P;MIR7693P					66	C1R	715	0.316	MIR5903P
67	FST	10468	0.563	MIR320A;MIR320B;MIR320C;MIR320D;MIR378C					67	SCD	6319	0.314	MIR199A3P;MIR199B3P;MIR4853P;MIR5903P
68	DDX3X	1654	0.562	MIR320A;MIR320B;MIR320C;MIR320D;MIR3395P;MIR375;MIR422A;MIR378					68	COL18A1	80781	0.314	MIR34C5P
69	CBX3	11335	0.562	MIR320A;MIR320B;MIR320C;MIR320D;MIR375;MIR378B;MIR378C;MIR548B3P;MIR6715P;MIR378					69	DIO1	1733	0.311	MIR2995P;MIR34C5P;MIR3615P;MIR543;MIR5765P
70	DAB2	1601	0.561	MIR320A;MIR320B;MIR320C;MIR320D;MIR326;MIR3395P;MIR378C;MIR422A;MIR548B3P;MIR7693P					70	SERPINF2	5345	0.311	MIR34C5P
71	TCF4	6925	0.557	MIR320A;MIR320B;MIR320C;MIR320D;MIR326;MIR1269					71	AMBP	259	0.307	MIR6285P
72	CTSB	1508	0.555	MIR320A;MIR320B;MIR320C;MIR320D;MIR3395P					72	DHCR24	1718	0.306	MIR2995P
73	PRKAR1A	5573	0.553	MIR320A;MIR320B;MIR320C;MIR320D;MIR548B3P;MIR7693P					73	GALK1	2584	0.298	MIR6285P
74	DLC1	10395	0.548	MIR548B3P;MIR6715P					74	EHHADH	1962	0.298	MIR199A3P;MIR199B3P;MIR450B5P;MIR4853P;MIR5765P;MIR5903P
75	ARF4	378	0.547	MIR326					75	HSD3B7	80270	0.297	MIR6285P
76	SPAG9	9043	0.547	MIR320A;MIR320B;MIR320C;MIR320D;MIR326;MIR3395P;MIR375;MIR7693P					76	HNF1A	6927	0.296	MIR2993P;MIR34C5P
77	KPNA2	3838	0.544	MIR378B;MIR378C;MIR422A;MIR378					77	ACACB	32	0.293	MIR199A3P;MIR199B3P;MIR2993P;MIR3615P;MIR3695P;MIR450B5P;MIR4853P
78	ATP1B3	483	0.544	MIR283P;MIR320A;MIR320B;MIR320C;MIR320D;MIR548B3P					78	CYP4F3	4051	0.286	MIR543;MIR5765P
79	S100A10	6281	0.543	MIR320A;MIR320B;MIR320C;MIR320D;MIR548B3P					79	DGAT2	84649	0.28	MIR2995P;MIR543
80	RUNX1	861	0.541	MIR283P;MIR320A;MIR320B;MIR320C;MIR320D;MIR375;MIR548B3P					80	SLCO1B3	28234	0.274	MIR199A3P;MIR199B3P;MIR5765P;MIR5903P
81	HSPA9	3313	0.54	MIR283P					81	SAA1	6288	0.269	MIR6285P
82	NCL	4691	0.531	MIR7693P					82	TLE1	7088	0.267	MIR199A3P;MIR199B3P;MIR2993P;MIR2995P;MIR3373P;MIR450B5P;MIR4853P;MIR543;MIR5765P;MIR5903P;MIR6285P
83	LAMB1	3912	0.529	MIR3395P;MIR375					83	AHSG	197	0.266	MIR34C5P
84	TIMP3	7078	0.528	MIR548B3P					84	CES2	8824	0.265	MIR543;MIR5765P;MIR5903P
85	PSMA1	5682	0.525	MIR326;MIR378B;MIR378C;MIR422A;MIR548B3P;MIR1269;MIR378					85	SLPI	6590	0.264	MIR3695P
86	SHC1	6464	0.523	MIR326;MIR3395P;MIR548B3P					86	NR2F6	2063	0.263	MIR199A3P;MIR199B3P;MIR543;MIR6285P
87	LMNA	4000	0.519	MIR326;MIR3395P;MIR6715P;MIR1269					87	SEC14L2	23541	0.257	MIR199A3P;MIR199B3P;MIR450B5P;MIR5765P;MIR5903P
88	CDC42	998	0.519	MIR1393P;MIR283P;MIR320C;MIR548B3P					88	CPN2	1370	0.255	MIR34C5P;MIR5903P
89	NRP1	8829	0.515	MIR320A;MIR320B;MIR320C;MIR320D;MIR326;MIR548B3P;MIR7693P;MIR1269					89	SQLE	6713	0.253	MIR450B5P;MIR5903P
90	RAN	5901	0.514	MIR283P;MIR1269					90	SLC16A2	6567	0.248	MIR34C5P;MIR4853P;MIR543
91	DCN	1634	0.513	MIR320A;MIR320B;MIR320C;MIR320D					91	NR1I3	9970	0.248	MIR543
92	SRGN	5552	0.512	MIR283P;MIR548B3P					92	MLXIPL	51085	0.238	MIR2993P
93	COL6A3	1293	0.512	MIR283P;MIR320A;MIR320B;MIR320C;MIR320D					93	PROZ	8858	0.238	MIR5903P
94	FBN1	2200	0.511	MIR283P;MIR326					94	MBL2	4153	0.237	MIR199A3P;MIR199B3P;MIR4853P;MIR5765P;MIR5903P
95	LAMA4	3910	0.507	MIR378C;MIR422A;MIR6715P;MIR7693P;MIR378					95	FETUB	26998	0.236	MIR34C5P
96	DSTN	11034	0.507	MIR548B3P;MIR6715P					96	IGF2	3481	0.235	MIR2993P
97	NAP1L1	4673	0.505	MIR1273P;MIR320A;MIR320B;MIR320C;MIR320D;MIR548B3P					97	CYP4A22	284541	0.234	MIR2993P
98	GRK5	2869	0.504	MIR326					98	AR	367	0.231	MIR4853P
99	PTPN12	5782	0.503	MIR283P;MIR320A;MIR320B;MIR320C;MIR320D;MIR3395P;MIR375;MIR7693P;MIR1269					99	ANG	283	0.226	MIR5903P
100	CXCL12	6387	0.499	MIR320A;MIR320B;MIR320C;MIR320D;MIR375;MIR1269					100	TF	7018	0.225	MIR5903P
101	DPYSL2	1808	0.494	MIR326;MIR375;MIR4835P					101	ABCC3	8714	0.225	MIR2995P
102	IER3	8870	0.492	MIR548B3P					102	IGFBP2	3485	0.225	MIR2995P
103	BASP1	10409	0.487	MIR320A;MIR320B;MIR320C;MIR320D					103	CLU	1191	0.223	MIR3615P;MIR5765P
104	YWHAG	7532	0.481	MIR320A;MIR320B;MIR320C;MIR320D					104	SREBF2	6721	0.223	MIR2995P;MIR543
105	PPIA	5478	0.48	MIR378B;MIR378C;MIR422A;MIR548B3P;MIR7693P;MIR378					105	APOL1	8542	0.222	MIR2993P
106	SAT1	6303	0.48	MIR320A;MIR320B;MIR320C;MIR320D;MIR375;MIR548B3P					106	CCL16	6360	0.22	MIR2995P
107	HNRNPF	3185	0.479	MIR283P;MIR320A;MIR320B;MIR320C;MIR320D					107	UGT2B10	7365	0.209	MIR2995P;MIR3375P;MIR543;MIR5765P;MIR5903P
108	TPM4	7171	0.478	MIR283P;MIR320A;MIR320B;MIR320C;MIR320D;MIR3395P;MIR378B;MIR1269					108	CRAT	1384	0.204	MIR4853P
109	ADAM9	8754	0.478	MIR283P;MIR320A;MIR320B;MIR320C;MIR320D;MIR326;MIR548B3P					109	INHBE	83729	0.201	MIR5903P
110	EIF2S1	1965	0.471	MIR548B3P					110	BPHL	670	0.2	MIR543;MIR5903P
111	CDH5	1003	0.47	MIR326					111	SAA2	6289	0.199	MIR199A3P;MIR199B3P;MIR5903P
112	PTMA	5757	0.47	MIR1393P;MIR4835P					112	BDH1	622	0.198	MIR3615P
113	RTN4	57142	0.47	MIR6715P					113	SEMA4G	57715	0.193	MIR2993P;MIR543
114	PABPC1	26986	0.469	MIR283P					114	FADS1	3992	0.187	MIR450B5P;MIR543;MIR5765P;MIR5903P
115	IQGAP1	8826	0.468	MIR7693P					115	RBP5	83758	0.187	MIR34C5P
116	YBX1	4904	0.468	MIR1393P;MIR375;MIR548B3P					116	FADS2	9415	0.185	MIR3615P
117	RPL14	9045	0.468	MIR548B3P					117	XDH	7498	0.18	MIR2995P
118	MAP4K4	9448	0.464	MIR283P;MIR4835P					118	GPAM	57678	0.174	MIR2995P;MIR3373P;MIR450B5P;MIR4853P;MIR5765P;MIR5903P
119	GNG11	2791	0.461	MIR320A;MIR320B;MIR320C;MIR320D;MIR326					119	HAO2	51179	0.171	MIR2993P
120	DHX9	1660	0.458	MIR6715P					120	EBP	10682	0.168	MIR5765P;MIR5903P
121	SOCS2	8835	0.457	MIR320A;MIR320B;MIR320C;MIR320D;MIR548B3P;MIR7693P					121	SGK2	10110	0.163	MIR199A3P;MIR199B3P;MIR4853P;MIR543
122	TPM2	7169	0.453	MIR320A;MIR320B;MIR320C;MIR3395P;MIR1269					122	GAS2	2620	0.161	MIR3615P;MIR450B5P;MIR543;MIR5765P
123	TFPI	7035	0.45	MIR320A;MIR320B;MIR320C;MIR320D;MIR3395P					123	ELOVL6	79071	0.159	MIR199A3P;MIR199B3P;MIR3615P
124	ADD3	120	0.449	MIR378B;MIR378C;MIR422A;MIR378					124	THRSP	7069	0.158	MIR450B5P
125	BTG1	694	0.448	MIR320A;MIR320B;MIR320C;MIR320D					125	ITPR2	3709	0.151	MIR199A3P;MIR199B3P;MIR3373P;MIR3615P;MIR543;MIR5903P
126	TEAD1	7003	0.447	MIR375					126	SORD	6652	0.145	MIR34C5P;MIR543;MIR6285P
127	PTP4A1	7803	0.446	MIR3395P					127	NPC1L1	29881	0.145	MIR5903P
128	RAB1A	5861	0.444	MIR1393P					128	BOK	666	0.144	MIR3695P
129	ITM2B	9445	0.443	MIR283P;MIR3395P;MIR4835P;MIR548B3P					129	LY6E	4061	0.137	MIR199A3P;MIR199B3P
130	RB1CC1	9821	0.442	MIR3395P;MIR375;MIR4835P;MIR548B3P;MIR6715P					130	SLC25A20	788	0.137	MIR450B5P
131	SLC2A3	6515	0.441	MIR320A;MIR320B;MIR320C;MIR320D;MIR548B3P					131	BCO2	83875	0.137	MIR34C5P;MIR3615P;MIR5765P;MIR5903P
132	STC1	6781	0.44	MIR320A;MIR320B;MIR320C;MIR320D;MIR326					132	ST6GAL1	6480	0.137	MIR3375P;MIR6285P
133	GNA13	10672	0.438	MIR283P;MIR320A;MIR320B;MIR320C;MIR320D;MIR378B;MIR378C;MIR422A;MIR1269;MIR378					133	ARMC6	93436	0.136	MIR34C5P
134	HSPA4	3308	0.437	MIR320A;MIR320B;MIR320C;MIR320D					134	CD81	975	0.135	MIR4853P
135	PBX1	5087	0.434	MIR320A;MIR320B;MIR320C;MIR320D					135	SLC22A7	10864	0.131	MIR3615P;MIR4853P
136	C1QBP	708	0.431	MIR375					136	PPP1R3C	5507	0.13	MIR199A3P;MIR199B3P;MIR543
137	TIMP2	7077	0.431	MIR326;MIR378B;MIR378C;MIR422A;MIR4835P;MIR548B3P;MIR1269;MIR378					137	H6PD	9563	0.128	MIR5903P
138	EIF3I	8668	0.429	MIR1393P;MIR6715P					138	ACSM5	54988	0.127	MIR5903P;MIR6285P
139	FSTL1	11167	0.429	MIR283P;MIR320A;MIR320B;MIR320C;MIR320D;MIR422A;MIR6715P;MIR7693P					139	ECHDC2	55268	0.123	MIR5765P
140	PSMD12	5718	0.429	MIR326					140	ACSM2B	348158	0.122	MIR4853P;MIR543
141	EIF5	1983	0.428	MIR320A;MIR320B;MIR320C;MIR320D					141	TRIB3	57761	0.122	MIR5765P
142	SMARCA5	8467	0.425	MIR548B3P;MIR6715P					142	IGFBP4	3487	0.122	MIR3373P
143	SET	6418	0.425	MIR548B3P					143	MYO7A	4647	0.122	MIR34C5P;MIR4853P;MIR5903P
144	SUMO1	7341	0.424	MIR283P;MIR320A;MIR320B;MIR320C;MIR320D;MIR326;MIR548B3P;MIR7693P					144	SLCO2B1	11309	0.118	MIR2993P;MIR4853P
145	HMGA1	3159	0.424	MIR378B;MIR378C;MIR422A;MIR6715P;MIR378					145	AGMO	392636	0.116	MIR543;MIR5903P
146	RPS23	6228	0.421	MIR3395P					146	UPB1	51733	0.116	MIR543;MIR5903P;MIR6285P
147	HNRNPK	3190	0.419	MIR3395P					147	PLA2G12B	84647	0.116	MIR5765P
148	COL6A2	1292	0.419	MIR3393P;MIR3395P;MIR378B;MIR378C;MIR422A;MIR378					148	CEBPA	1050	0.114	MIR2995P
149	GABARAPL1	23710	0.418	MIR3395P;MIR548B3P					149	TSKU	25987	0.11	MIR450B5P
150	MORF4L2	9643	0.418	MIR3395P;MIR375;MIR378B;MIR378C;MIR422A;MIR548B3P;MIR1269;MIR378					150	NEU4	129807	0.109	MIR5765P
151	AKAP12	9590	0.418	MIR283P;MIR548B3P					151	ANO1	55107	0.109	MIR3615P;MIR5903P
152	RBMX	27316	0.412	MIR283P;MIR320A;MIR320B;MIR320C;MIR320D;MIR4835P;MIR548B3P;MIR6715P;MIR7693P;MIR1269					152	FAM149A	25854	0.104	MIR2993P;MIR5765P
153	ADAM10	102	0.409	MIR320A;MIR320B;MIR320C;MIR320D;MIR548B3P					153	PIGR	5284	0.104	MIR2993P;MIR3695P;MIR4853P;MIR5903P
154	SERBP1	26135	0.407	MIR283P;MIR320A;MIR320B;MIR320C;MIR320D;MIR326;MIR375;MIR548B3P					154	CLDN1	9076	0.1	MIR3373P;MIR34C5P;MIR5903P
155	CTNNA1	1495	0.407	MIR283P;MIR378B;MIR378C;MIR422A;MIR6715P;MIR7693P;MIR1269;MIR378					155	CUX2	23316	0.0998	MIR5765P;MIR5903P
156	BNIP3L	665	0.404	MIR283P;MIR320A;MIR320B;MIR320C;MIR320D					156	ACSM2A	123876	0.09979	MIR2993P;MIR2995P;MIR34C5P;MIR3615P;MIR4853P;MIR543;MIR5765P;MIR5903P
157	B2M	567	0.404	MIR3395P;MIR548B3P;MIR6715P;MIR7693P					157	SDC1	6382	0.09804	MIR199A3P;MIR199B3P;MIR34C5P
158	CD74	972	0.403	MIR320A;MIR320B;MIR320C;MIR320D					158	CPED1	79974	0.09671	MIR2995P;MIR450B5P;MIR4853P;MIR543;MIR5765P;MIR5903P
159	EDNRB	1910	0.403	MIR548B3P;MIR7693P					159	MASP1	5648	0.09566	MIR2993P;MIR34C5P;MIR5765P;MIR6285P
160	PLA2G4A	5321	0.403	MIR548B3P					160	FAM160A2	84067	0.0928	MIR450B5P;MIR4853P;MIR543
161	DKC1	1736	0.402	MIR3395P					161	SLC25A1	6576	0.09171	MIR34C5P
162	CPE	1363	0.402	MIR320A;MIR320B;MIR320C;MIR320D;MIR548B3P					162	OAF	220323	0.0901	MIR450B5P
163	KYNU	8942	0.401	MIR283P;MIR375					163	SLC25A18	83733	0.08937	MIR450B5P;MIR5903P;MIR6285P
164	ACTR2	10097	0.401	MIR320A;MIR320B;MIR320C;MIR320D;MIR6715P					164	ACSS2	55902	0.08847	MIR5765P;MIR6285P
165	FCER1G	2207	0.4	MIR548B3P					165	GSTM2	2946	0.08836	MIR34C5P
166	SULF1	23213	0.399	MIR3395P;MIR375;MIR378B;MIR378C;MIR422A;MIR4835P;MIR548B3P;MIR378					166	RORC	6097	0.08755	MIR5903P
167	SRSF1	6426	0.397	MIR283P;MIR378C;MIR4835P;MIR548B3P;MIR7693P					167	LEAP2	116842	0.08498	MIR543;MIR5765P
168	FKBP1A	2280	0.392	MIR320A;MIR320B;MIR320C;MIR320D					168	EPHA1	2041	0.08439	MIR199A3P;MIR199B3P
169	COL15A1	1306	0.391	MIR320A;MIR320B;MIR320C;MIR320D;MIR3395P					169	SLC28A1	9154	0.08244	MIR34C5P;MIR450B5P;MIR5903P
170	IPO7	10527	0.39	MIR320A;MIR320B;MIR320C;MIR320D;MIR378B					170	PLIN4	729359	0.08225	MIR34C5P
171	CDH11	1009	0.389	MIR283P;MIR320A;MIR320B;MIR320C;MIR320D;MIR548B3P;MIR6715P					171	PIK3AP1	118788	0.07948	MIR5765P;MIR5903P
172	RAP1B	5908	0.388	MIR320A;MIR320B;MIR320C;MIR320D;MIR326;MIR3395P;MIR378B;MIR378C;MIR422A;MIR548B3P;MIR1269;MIR378					172	UNC5CL	222643	0.07747	MIR2995P;MIR3373P;MIR6285P
173	GPNMB	10457	0.388	MIR320A;MIR320B;MIR320C;MIR320D;MIR326;MIR378B;MIR378C;MIR422A;MIR548B3P;MIR378					173	PSD4	23550	0.07739	MIR34C5P
174	BGN	633	0.388	MIR326;MIR378C;MIR378					174	IRF1	3659	0.07564	MIR4853P;MIR5903P
175	CYCS	54205	0.387	MIR283P;MIR378C;MIR378					175	CEBPB	1051	0.07544	MIR2993P
176	CSNK1A1	1452	0.387	MIR283P;MIR320C;MIR548B3P					176	PALMD	54873	0.0737	MIR3373P;MIR3615P;MIR450B5P;MIR5903P
177	S1PR1	1901	0.385	MIR1273P;MIR1393P;MIR320A;MIR320B;MIR320C;MIR320D;MIR378B;MIR378C;MIR422A;MIR1269;MIR378					177	IL17RB	55540	0.07357	MIR450B5P;MIR4853P;MIR543;MIR5903P
178	MCL1	4170	0.385	MIR320A;MIR320B;MIR320C;MIR320D;MIR3393P					178	MFSD2A	84879	0.07118	MIR4853P;MIR543
179	COL12A1	1303	0.383	MIR326					179	DECR2	26063	0.07009	MIR34C5P;MIR450B5P
180	HNRNPH2	3188	0.383	MIR283P;MIR320A;MIR320B;MIR320C;MIR320D					180	SPHK2	56848	0.06719	MIR5903P
181	RAB11A	8766	0.382	MIR320A;MIR320B;MIR320C;MIR320D;MIR378B;MIR378C;MIR422A;MIR6715P;MIR1269;MIR378					181	SLC51A	200931	0.06404	MIR543;MIR5765P;MIR5903P
182	DDX21	9188	0.382	MIR320A;MIR320B;MIR320C;MIR320D;MIR6715P					182	PTPRF	5792	0.06265	MIR199A3P;MIR199B3P;MIR450B5P;MIR4853P
183	PDE4D	5144	0.378	MIR320A;MIR320B;MIR320C;MIR320D;MIR3395P;MIR375;MIR422A;MIR548B3P;MIR6715P;MIR7693P;MIR1269;MIR378					183	AKR1B10	57016	0.06102	MIR3615P
184	MATR3	9782	0.377	MIR283P;MIR375;MIR548B3P					184	SFXN5	94097	0.05945	MIR6285P
185	MCAM	4162	0.376	MIR1273P;MIR326;MIR422A;MIR6715P					185	PRKCZ	5590	0.05773	MIR3615P;MIR5903P
186	CAPNS1	826	0.375	MIR378C;MIR378					186	CHPT1	56994	0.05772	MIR2993P;MIR3373P;MIR34C5P;MIR450B5P;MIR5765P;MIR5903P;MIR6285P
187	UQCRC2	7385	0.375	MIR320A;MIR320B;MIR326;MIR548B3P					187	ESPN	83715	0.05695	MIR34C5P
188	GLRX	2745	0.373	MIR283P;MIR320A;MIR320B;MIR320C;MIR320D					188	MAPRE3	22924	0.05035	MIR2993P
189	PTP4A2	8073	0.372	MIR375					189	TCEA2	6919	0.04846	MIR4853P
190	ZNF207	7756	0.371	MIR283P;MIR320C;MIR3393P;MIR378B;MIR378C;MIR422A;MIR4835P;MIR548B3P;MIR6715P;MIR378					190	FGFR2	2263	0.04314	MIR4853P;MIR543;MIR5903P;MIR6285P
191	RAB5A	5868	0.371	MIR375;MIR548B3P					191	ACOT2	10965	0.04179	MIR5903P
192	PFKM	5213	0.37	MIR320A;MIR320B;MIR320C;MIR320D;MIR378B;MIR378C;MIR422A;MIR378					192	MKNK2	2872	0.04148	MIR450B5P;MIR5903P
193	EIF3J	8669	0.37	MIR320A;MIR320B;MIR320C;MIR320D;MIR375					193	SLC9A3R2	9351	0.0412	MIR450B5P
194	PNRC1	10957	0.369	MIR320A;MIR320B;MIR320C;MIR320D					194	APH1A	51107	0.03872	MIR2993P;MIR34C5P
195	PSMB5	5693	0.368	MIR1273P					195	METTL7A	25840	0.03772	MIR34C5P;MIR5903P
196	VAT1	10493	0.366	MIR3395P;MIR378B;MIR378C;MIR422A;MIR4835P;MIR378					196	SH2D4A	63898	0.03679	MIR5765P;MIR5903P
197	SOCS3	9021	0.365	MIR3395P;MIR7693P					197	PNPLA3	80339	0.0361	MIR34C5P;MIR543;MIR5903P
198	MBNL2	10150	0.363	MIR378B;MIR378C;MIR422A;MIR548B3P;MIR378					198	SLC25A22	79751	0.0351	MIR3375P;MIR5903P
199	GDI2	2665	0.362	MIR283P					199	CHRNA4	1137	0.02986	MIR5903P
200	PHLDA1	22822	0.359	MIR320A;MIR320B;MIR320C;MIR375;MIR548B3P					200	D2HGDH	728294	0.02743	MIR2993P;MIR3615P
201	SRP14	6727	0.357	MIR283P;MIR375					201	CAPN5	726	0.02717	MIR6285P
202	PPP1CB	5500	0.355	MIR283P;MIR320A;MIR320B;MIR320C;MIR320D;MIR6715P					202	TXNRD2	10587	0.027	MIR5903P
203	ARHGDIB	397	0.355	MIR375;MIR4835P					203	GPSM1	26086	0.02693	MIR543;MIR5903P
204	CORO1C	23603	0.355	MIR1393P;MIR320C;MIR548B3P;MIR6715P					204	GNAO1	2775	0.02511	MIR3373P;MIR34C5P;MIR450B5P;MIR543;MIR5903P
205	LOXL2	4017	0.355	MIR3393P;MIR6715P					205	MICAL3	57553	0.02391	MIR199A3P;MIR199B3P;MIR450B5P;MIR4853P;MIR543;MIR5903P;MIR6285P
206	ETF1	2107	0.355	MIR326;MIR7693P					206	ARL4D	379	0.02371	MIR2993P;MIR450B5P
207	RBMS1	5937	0.355	MIR283P;MIR378B;MIR378C;MIR422A;MIR548B3P;MIR1269;MIR378					207	SLC17A4	10050	0.02367	MIR2993P;MIR34C5P;MIR3615P;MIR6285P
208	AMD1	262	0.354	MIR326					208	CHRD	8646	0.02286	MIR3375P
209	GLS	2744	0.354	MIR1273P;MIR378B;MIR378C;MIR422A;MIR548B3P;MIR7693P;MIR378					209	GBP1	2633	0.02271	MIR450B5P;MIR543;MIR5765P
210	VAPA	9218	0.353	MIR283P					210	ATP6V0E2	155066	0.02247	MIR199A3P;MIR199B3P;MIR6285P
211	CNN3	1266	0.35	MIR375;MIR7693P					211	GBP7	388646	0.02189	MIR2993P;MIR450B5P;MIR543;MIR5765P;MIR5903P
212	PLSCR1	5359	0.349	MIR283P;MIR375					212	SEC16B	89866	0.0214	MIR199A3P;MIR199B3P;MIR2993P;MIR2995P;MIR34C5P;MIR3615P;MIR450B5P;MIR4853P;MIR543;MIR5765P;MIR5903P;MIR6285P
213	ATP2B1	490	0.348	MIR1273P;MIR7693P					213	ADRA1A	148	0.02025	MIR199A3P;MIR199B3P;MIR2993P;MIR3373P
214	CLIC1	1192	0.347	MIR283P					214	LPIN3	64900	0.01981	MIR34C5P
215	NOLC1	9221	0.345	MIR320A;MIR320B;MIR320C;MIR320D					215	KCNK5	8645	0.01953	MIR199A3P;MIR199B3P;MIR3375P;MIR543
216	PFKFB3	5209	0.344	MIR320A;MIR320B;MIR320C;MIR320D;MIR3393P;MIR3395P					216	SYT7	9066	0.01929	MIR450B5P
217	FOSL2	2355	0.342	MIR1393P;MIR3395P					217	GALT	2592	0.01884	MIR34C5P;MIR4853P
218	TNFRSF1B	7133	0.34	MIR378B;MIR378C;MIR422A;MIR6715P;MIR7693P;MIR378					218	MUC20	200958	0.01873	MIR5903P;MIR6285P
219	RAB6A	5870	0.34	MIR3395P;MIR378B;MIR378C;MIR422A;MIR7693P;MIR378					219	SYVN1	84447	0.01856	MIR34C5P;MIR450B5P;MIR5903P
220	FOXP1	27086	0.34	MIR320A;MIR320B;MIR320C;MIR320D;MIR4835P;MIR548B3P;MIR7693P					220	SLC2A10	81031	0.01692	MIR5903P
221	PPARGC1A	10891	0.339	MIR283P;MIR320A;MIR320B;MIR320C;MIR320D;MIR375;MIR548B3P					221	NFKBIZ	64332	0.01688	MIR3615P;MIR450B5P
222	RPL32	6161	0.338	MIR378C;MIR422A					222	PLXNB2	23654	0.01678	MIR3695P
223	RPL37	6167	0.338	MIR3395P;MIR548B3P					223	CRELD2	79174	0.01564	MIR3373P;MIR5903P
224	ERG	2078	0.337	MIR320A;MIR320B;MIR320C;MIR320D;MIR548B3P					224	DCAF11	80344	0.01484	MIR543
225	HTRA1	5654	0.337	MIR283P					225	AMOTL2	51421	0.01408	MIR2993P;MIR34C5P;MIR5903P
226	ACTR3	10096	0.335	MIR548B3P					226	NRBP2	340371	0.01399	MIR199A3P;MIR199B3P;MIR3615P;MIR5903P;MIR6285P
227	THY1	7070	0.334	MIR378B;MIR548B3P					227	HSD17B13	345275	0.01379	MIR3615P;MIR4853P;MIR5903P
228	FLT1	2321	0.334	MIR1393P;MIR3395P;MIR378B;MIR378C;MIR422A;MIR1269;MIR378					228	ADAMTSL4	54507	0.01376	MIR34C5P;MIR4853P
229	PEA15	8682	0.333	MIR283P;MIR3395P;MIR378B;MIR378C;MIR422A;MIR548B3P;MIR378					229	ADAMTS17	170691	0.01356	MIR543;MIR5903P
230	WWTR1	25937	0.333	MIR320A;MIR320B;MIR320C;MIR320D					230	AJUBA	84962	0.0124	MIR4853P;MIR6285P
231	MYL9	10398	0.332	MIR326					231	HLF	3131	0.01184	MIR3373P;MIR543;MIR5903P
232	DUSP5	1847	0.331	MIR548B3P					232	CDHR5	53841	0.01091	MIR2995P;MIR543;MIR6285P
233	SSBP1	6742	0.331	MIR3395P;MIR6715P					233	SLC30A10	55532	0.01083	MIR34C5P;MIR543;MIR5765P;MIR5903P
234	PODXL	5420	0.33	MIR283P;MIR3395P					234	PER3	8863	0.0106	MIR3615P;MIR4853P;MIR543;MIR5765P
235	ADAM12	8038	0.33	MIR283P;MIR378B;MIR7693P					235	ARVCF	421	0.01046	MIR2995P;MIR5903P
236	RPL34	6164	0.328	MIR326					236	GLYCTK	132158	0.01039	MIR3373P;MIR3375P;MIR543
237	USP9X	8239	0.327	MIR3395P;MIR378C;MIR422A;MIR548B3P;MIR7693P;MIR1269					237	CRY2	1408	0.01002	MIR3373P;MIR34C5P;MIR543;MIR5765P;MIR5903P;MIR6285P
238	PNP	4860	0.326	MIR3395P;MIR7693P					238	FOXP3	50943	0.009228	MIR34C5P
239	GTPBP4	23560	0.326	MIR283P;MIR378B;MIR378C;MIR422A;MIR1269;MIR378					239	SORBS3	10174	0.008983	MIR2993P;MIR543
240	HNRNPAB	3182	0.326	MIR320A;MIR320B;MIR320C					240	KDM5D	8284	0.008788	MIR199A3P;MIR199B3P;MIR2995P;MIR34C5P
241	ABCE1	6059	0.325	MIR1273P;MIR1393P;MIR283P;MIR326					241	EPS8L2	64787	0.00841	MIR2995P
242	CFL2	1073	0.324	MIR320A;MIR320B;MIR320C;MIR320D;MIR6715P;MIR1269					242	ROGDI	79641	0.008392	MIR34C5P
243	CAPZA1	829	0.324	MIR548B3P					243	RAB43	339122	0.008123	MIR34C5P
244	DLD	1738	0.323	MIR320A;MIR320B;MIR320C;MIR320D;MIR3395P;MIR375					244	CDK18	5129	0.007092	MIR2993P;MIR34C5P;MIR4853P;MIR6285P
245	RDX	5962	0.323	MIR6715P					245	AUTS2	26053	0.006986	MIR199A3P;MIR199B3P;MIR450B5P;MIR4853P;MIR543;MIR5903P
246	NDUFS4	4724	0.323	MIR378B;MIR378C;MIR422A;MIR1269;MIR378					246	COL27A1	85301	0.006976	MIR450B5P
247	EIF3E	3646	0.322	MIR375;MIR422A;MIR548B3P					247	TNFAIP2	7127	0.006824	MIR5903P
248	P4HA1	5033	0.321	MIR283P;MIR4835P;MIR548B3P;MIR6715P					248	CGN	57530	0.006784	MIR543;MIR5903P;MIR6285P
249	PRMT1	3276	0.321	MIR378C;MIR422A;MIR378					249	SCMH1	22955	0.006684	MIR34C5P;MIR6285P
250	UGCG	7357	0.32	MIR320A;MIR320B;MIR320C;MIR320D;MIR548B3P					250	RBCK1	10616	0.006594	MIR4853P
251	BACH1	571	0.32	MIR283P;MIR320A;MIR320B;MIR320C;MIR320D;MIR1269					251	MYH14	79784	0.006188	MIR6285P
252	LIMS1	3987	0.32	MIR4835P					252	AKR7L	246181	0.006103	MIR2995P;MIR4853P;MIR5903P
253	NRP2	8828	0.32	MIR320C;MIR326;MIR3395P;MIR378B;MIR378C;MIR548B3P;MIR378					253	DTX4	23220	0.005905	MIR543;MIR5765P
254	UBE2D3	7323	0.319	MIR320A;MIR320B;MIR320C;MIR320D					254	PARP3	10039	0.005657	MIR34C5P
255	MRC2	9902	0.318	MIR326;MIR7693P					255	DDTL	100037417	0.005312	MIR450B5P;MIR543;MIR5903P
256	PLS3	5358	0.316	MIR320A;MIR320B;MIR320C;MIR320D;MIR326;MIR3395P;MIR548B3P					256	PPIL2	23759	0.005301	MIR2995P;MIR34C5P;MIR6285P
257	SMAD2	4087	0.316	MIR283P					257	SLC38A10	124565	0.004121	MIR543
258	MYOF	26509	0.314	MIR320A;MIR320B;MIR320C;MIR320D;MIR326					258	EXOC3L4	91828	0.004107	MIR6285P
259	EFEMP1	2202	0.314	MIR1393P;MIR283P					259	CACFD1	11094	0.004066	MIR450B5P
260	PSMA2	5683	0.314	MIR283P;MIR378B;MIR378C;MIR422A;MIR548B3P;MIR7693P;MIR378					260	ZNF513	130557	0.003576	MIR3373P;MIR34C5P
261	ADAMTS1	9510	0.311	MIR6715P					261	NUGGC	389643	0.003576	MIR450B5P;MIR5765P
262	COTL1	23406	0.31	MIR326;MIR548B3P					262	C2orf72	257407	0.003544	MIR34C5P
263	PRDX6	9588	0.309	MIR375;MIR6715P					263	SLC2A4RG	56731	0.003544	MIR3373P;MIR34C5P
264	RAD21	5885	0.308	MIR320A;MIR320B;MIR320C;MIR320D;MIR548B3P					264	GPHN	10243	0.002964	MIR199A3P;MIR199B3P;MIR2993P;MIR34C5P;MIR3615P;MIR450B5P;MIR543;MIR5903P
265	PAFAH1B2	5049	0.307	MIR283P;MIR320A;MIR320B;MIR320C;MIR320D;MIR375;MIR378B;MIR378C;MIR422A;MIR548B3P;MIR378					265	DENND1A	57706	0.002664	MIR34C5P;MIR3615P;MIR450B5P;MIR543
266	MID1	4281	0.305	MIR320A;MIR320B;MIR320C;MIR320D;MIR7693P					266	SPTBN2	6712	0.002627	MIR34C5P
267	FGB	2244	0.303	MIR320A;MIR320B;MIR320C;MIR320D;MIR326;MIR378B;MIR378C;MIR422A;MIR7693P;MIR1269;MIR378					267	SLC45A3	85414	0.002493	MIR34C5P;MIR5903P
268	LEPR	3953	0.303	MIR1273P;MIR320A;MIR320B;MIR320C;MIR320D;MIR326;MIR378B;MIR378C;MIR422A;MIR7693P;MIR378					268	PRR5	55615	0.002141	MIR2995P;MIR34C5P
269	NAMPT	10135	0.303	MIR320A;MIR320B;MIR320C;MIR320D;MIR326;MIR548B3P;MIR6715P					269	NOS1AP	9722	0.002137	MIR34C5P;MIR543
270	OSMR	9180	0.303	MIR7693P					270	SLC25A42	284439	0.001685	MIR2993P;MIR543;MIR5903P
271	LAPTM5	7805	0.302	MIR3395P					271	MPPED1	758	0.001205	MIR34C5P
272	GCH1	2643	0.3	MIR283P;MIR548B3P					272	RPS19BP1	91582	0.001205	MIR34C5P
273	STRAP	11171	0.299	MIR548B3P					273	ZC3H7B	23264	0.001205	MIR34C5P;MIR5903P
274	PPP2R1B	5519	0.298	MIR320A;MIR320B;MIR320C;MIR320D;MIR326					274	SUN2	25777	0.001205	MIR450B5P
275	CAPN2	824	0.297	MIR320A;MIR320B;MIR320C;MIR320D;MIR1269					275	IL17RC	84818	0.0009849	MIR34C5P;MIR6285P
276	HLA-E	3133	0.295	MIR326;MIR3395P;MIR4835P;MIR6715P;MIR1269					276	PDLIM2	64236	0.0009362	MIR2993P;MIR34C5P
277	CAP1	10487	0.295	MIR320A;MIR320B;MIR320C;MIR320D;MIR548B3P;MIR1269					277	ASAP3	55616	0.0008938	MIR2993P
278	SMTN	6525	0.293	MIR4835P;MIR7693P					278	RGS14	10636	0.0007588	MIR2993P;MIR4853P;MIR5903P
279	PXDN	7837	0.293	MIR6715P					279	PALM3	342979	0.0007017	MIR34C5P
280	ZEB1	6935	0.291	MIR283P;MIR320A;MIR320B;MIR320C;MIR320D;MIR375					280	EPN1	29924	0.000437	MIR5765P
281	TUBB6	84617	0.289	MIR320A;MIR320B;MIR320C;MIR320D;MIR3393P;MIR6715P					281	ARHGEF40	55701	0.000437	MIR3373P;MIR5903P
282	FOSB	2354	0.288	MIR326;MIR7693P					282	RAVER1	125950	0	MIR2993P;MIR2995P
283	NOTCH4	4855	0.288	MIR422A					283	LRMDA	83938	0	MIR5903P
284	CTNNAL1	8727	0.287	MIR320A;MIR320B;MIR320C;MIR320D					284	DPP9	91039	0	MIR3375P;MIR3695P
285	ARPC2	10109	0.287	MIR548B3P;MIR7693P					285	CEP170B	283638	0	MIR543
286	ARPC3	10094	0.287	MIR3393P					286	SH3RF2	153769	0	MIR2993P;MIR5765P;MIR5903P
287	GNG12	55970	0.286	MIR378B;MIR378C;MIR422A;MIR378					287	PARP10	84875	0	MIR6285P
288	TIE1	7075	0.283	MIR548B3P					288	LMNTD2	256329	0	MIR2995P
289	RDH10	157506	0.283	MIR326;MIR378B;MIR378C;MIR422A;MIR1269;MIR378					289	CIC	23152	0	MIR450B5P
290	PLK2	10769	0.281	MIR320A;MIR320B;MIR320C;MIR320D					290	AKAP17A	8227	0	MIR450B5P;MIR543;MIR5903P
291	IFITM2	10581	0.278	MIR320A;MIR320B					291	DGCR6L	85359	0	MIR2995P;MIR34C5P
292	MT2A	4502	0.277	MIR320A;MIR320B;MIR320C;MIR320D					292	AKNA	80709	0	MIR34C5P;MIR543
293	PTPN1	5770	0.277	MIR283P					293	PTPA	5524	0	MIR4853P
294	CCL4	6351	0.277	MIR7693P					294	CECR2	27443	0	MIR2995P;MIR3373P;MIR450B5P;MIR4853P;MIR5765P;MIR5903P
295	GSPT1	2935	0.274	MIR320A;MIR320B;MIR320C;MIR320D;MIR422A					295	ALS2CL	259173	0	MIR2993P;MIR34C5P
296	SRSF6	6431	0.274	MIR283P;MIR320A;MIR320B;MIR320C;MIR320D;MIR548B3P					296	TKFC	26007	0	MIR199A3P;MIR199B3P;MIR34C5P;MIR543;MIR5903P
297	RND3	390	0.273	MIR283P;MIR548B3P					297	FBXO17	115290	0	MIR543
298	NACA	4666	0.272	MIR6715P					298	C1orf226	400793	0	MIR34C5P
299	DNAJA2	10294	0.272	MIR283P;MIR320A;MIR320B;MIR320C;MIR320D;MIR375;MIR548B3P;MIR7693P					299	LRRC75B	388886	0	MIR199A3P;MIR199B3P
300	EIF3H	8667	0.272	MIR320A;MIR320B;MIR320C;MIR320D;MIR3395P;MIR548B3P					300	ADGRA3	166647	0	MIR543;MIR5765P;MIR5903P;MIR6285P
301	SPARCL1	8404	0.271	MIR378B;MIR378C;MIR422A;MIR1269;MIR378					301	MGAT4B	11282	0	MIR199A3P;MIR199B3P;MIR2993P
302	EFNB2	1948	0.271	MIR3395P;MIR375;MIR548B3P					302	CYP2D7	1564	0	MIR34C5P
303	CBLB	868	0.271	MIR548B3P;MIR6715P;MIR7693P
304	SASH1	23328	0.27	MIR283P;MIR320A;MIR320B;MIR320C;MIR320D;MIR3395P;MIR378C;MIR548B3P
305	SLC11A1	6556	0.269	MIR1393P;MIR320A;MIR320B;MIR320C;MIR320D;MIR326;MIR3395P;MIR6715P
306	SLC7A1	6541	0.268	MIR375;MIR6715P;MIR378
307	PALLD	23022	0.266	MIR320A;MIR320B;MIR320C;MIR320D;MIR3395P;MIR1269
308	PSMD8	5714	0.266	MIR320A;MIR320B;MIR320C;MIR320D
309	FKBP5	2289	0.265	MIR320A;MIR320B;MIR320C;MIR320D;MIR378B;MIR378C;MIR422A;MIR378
310	AKAP2	11217	0.265	MIR320A;MIR320B;MIR320C;MIR320D
311	ATP6V1G1	9550	0.263	MIR283P;MIR548B3P
312	ACBD3	64746	0.262	MIR320A;MIR320B;MIR320C;MIR320D;MIR378C
313	PPP3CA	5530	0.262	MIR320A;MIR320B;MIR320C;MIR320D;MIR378B;MIR378C;MIR422A;MIR6715P;MIR1269;MIR378
314	MAP1LC3B	81631	0.261	MIR1393P;MIR320A;MIR320B;MIR320C;MIR320D;MIR375
315	ARHGEF12	23365	0.26	MIR375;MIR1269
316	LMCD1	29995	0.259	MIR7693P
317	RSL1D1	26156	0.258	MIR283P;MIR320C;MIR548B3P;MIR1269
318	HPGD	3248	0.258	MIR320A;MIR320B;MIR320C;MIR320D;MIR378C;MIR422A;MIR548B3P;MIR1269;MIR378
319	SUMO2	6613	0.258	MIR1393P;MIR320A;MIR320B;MIR320C;MIR320D;MIR548B3P
320	CYBA	1535	0.258	MIR326;MIR4835P
321	ASPN	54829	0.257	MIR283P;MIR3395P;MIR4835P
322	PPM1B	5495	0.257	MIR320A;MIR320B;MIR320C;MIR320D;MIR3395P;MIR378B;MIR378C;MIR422A;MIR548B3P;MIR1269;MIR378
323	ACP1	52	0.256	MIR3395P;MIR378B;MIR378C;MIR422A;MIR548B3P;MIR7693P;MIR1269;MIR378
324	RCN1	5954	0.256	MIR7693P
325	ATP2B4	493	0.255	MIR422A;MIR548B3P;MIR1269;MIR378
326	PCSK1	5122	0.254	MIR283P;MIR320A;MIR320B;MIR320C;MIR320D;MIR378C;MIR548B3P;MIR6715P
327	SMS	6611	0.254	MIR3395P
328	ZFAND5	7763	0.254	MIR320C
329	CD93	22918	0.252	MIR320A;MIR320B;MIR320C;MIR320D;MIR7693P
330	IVNS1ABP	10625	0.25	MIR378B;MIR378C;MIR422A;MIR378
331	FXYD2	486	0.25	MIR4835P;MIR548B3P;MIR7693P
332	DLL1	28514	0.25	MIR320A;MIR320B;MIR320C;MIR320D;MIR326
333	BZW2	28969	0.25	MIR320A;MIR320B;MIR320C;MIR320D;MIR6715P
334	ARID5B	84159	0.249	MIR320A;MIR320B;MIR320C;MIR320D;MIR326;MIR378B;MIR378C;MIR422A;MIR6715P;MIR1269;MIR378
335	MAPRE1	22919	0.249	MIR3395P;MIR6715P
336	KIF5B	3799	0.248	MIR548B3P
337	PHF3	23469	0.248	MIR283P;MIR320A;MIR320B;MIR320C;MIR320D
338	BTG2	7832	0.247	MIR3395P
339	STK10	6793	0.247	MIR3395P;MIR6715P
340	SPRY1	10252	0.245	MIR3395P;MIR548B3P
341	RPL36A	6173	0.244	MIR283P;MIR4835P
342	RCN2	5955	0.242	MIR320A;MIR320B;MIR320C;MIR320D;MIR3395P
343	GNG10	2790	0.242	MIR548B3P
344	SUB1	10923	0.241	MIR320A;MIR320B;MIR320C;MIR320D
345	POLR2C	5432	0.241	MIR283P;MIR378B;MIR378C;MIR422A;MIR7693P;MIR1269;MIR378
346	SH3BGRL	6451	0.241	MIR320A;MIR320B;MIR320C;MIR320D;MIR326;MIR375
347	LDB2	9079	0.241	MIR1393P;MIR320A;MIR320B;MIR320C;MIR320D;MIR548B3P;MIR6715P;MIR7693P
348	CTH	1491	0.24	MIR548B3P
349	PAK3	5063	0.24	MIR320A;MIR320B;MIR320C;MIR320D;MIR326;MIR378B;MIR378C;MIR422A;MIR548B3P;MIR378
350	WAC	51322	0.24	MIR320A;MIR320B;MIR320C;MIR320D;MIR4835P;MIR548B3P
351	DAD1	1603	0.239	MIR326
352	GNB5	10681	0.238	MIR1393P
353	BZW1	9689	0.234	MIR326;MIR422A;MIR548B3P;MIR1269
354	AQP1	358	0.234	MIR320A;MIR320B;MIR320C;MIR320D;MIR6715P
355	FXYD5	53827	0.234	MIR6715P
356	LIFR	3977	0.234	MIR320A;MIR320B;MIR320C;MIR320D
357	HLA-DRA	3122	0.234	MIR6715P
358	DYNLL1	8655	0.233	MIR326
359	RBM3	5935	0.232	MIR326;MIR4835P
360	TOMM20	9804	0.23	MIR3393P;MIR7693P
361	RAB7A	7879	0.229	MIR320C;MIR3393P
362	CD34	947	0.229	MIR326;MIR6715P
363	MYL12B	103910	0.229	MIR320A;MIR320B;MIR320C;MIR320D;MIR326
364	ELL2	22936	0.227	MIR283P;MIR320A;MIR320B;MIR320C;MIR320D
365	GABARAPL2	11345	0.226	MIR320A;MIR320B;MIR320C;MIR320D;MIR3395P
366	TRIO	7204	0.226	MIR1393P;MIR320A;MIR320B;MIR320C;MIR320D;MIR3393P
367	C1QA	712	0.225	MIR6715P
368	DLL4	54567	0.225	MIR1393P;MIR283P;MIR6715P
369	GALNT1	2589	0.224	MIR326;MIR3395P;MIR548B3P;MIR7693P
370	PDK4	5166	0.224	MIR378B;MIR378C;MIR422A;MIR378
371	SLC6A6	6533	0.223	MIR320A;MIR320B;MIR320C;MIR320D;MIR326;MIR7693P;MIR1269
372	CAPZA2	830	0.223	MIR1273P;MIR320A;MIR320B;MIR320C;MIR320D;MIR3395P;MIR375;MIR422A
373	ABCC9	10060	0.221	MIR283P;MIR3395P
374	PPA1	5464	0.221	MIR320A;MIR320B;MIR320C;MIR320D
375	CTBP2	1488	0.221	MIR375
376	RAI14	26064	0.221	MIR3395P;MIR378C;MIR548B3P
377	YES1	7525	0.221	MIR320A;MIR320B;MIR320C;MIR320D
378	SKP1	6500	0.221	MIR283P;MIR320C;MIR7693P
379	MARCKSL1	65108	0.22	MIR326;MIR4835P
380	ATP6AP2	10159	0.219	MIR375;MIR548B3P
381	EPB41L2	2037	0.218	MIR3395P;MIR375;MIR6715P
382	DYNLT3	6990	0.218	MIR320A;MIR320B;MIR320C;MIR320D;MIR375
383	NOP2	4839	0.218	MIR378B;MIR378C;MIR422A;MIR1269;MIR378
384	VDAC2	7417	0.217	MIR283P;MIR326;MIR548B3P;MIR7693P
385	PAPOLA	10914	0.217	MIR283P;MIR320A;MIR320B;MIR320C;MIR320D;MIR378B;MIR378C;MIR422A;MIR378
386	DOCK9	23348	0.216	MIR283P;MIR320A;MIR320B;MIR320C;MIR320D;MIR3395P;MIR548B3P
387	PRSS23	11098	0.216	MIR326;MIR378C;MIR422A;MIR378
388	CD164	8763	0.215	MIR548B3P
389	EPB41L1	2036	0.215	MIR320A;MIR320B;MIR320C;MIR320D;MIR326;MIR548B3P
390	EIF3M	10480	0.215	MIR283P
391	DNAJB6	10049	0.215	MIR326;MIR3395P
392	CD46	4179	0.214	MIR548B3P
393	NPY1R	4886	0.21	MIR1393P;MIR375
394	CXCL16	58191	0.209	MIR283P
395	MAP3K5	4217	0.208	MIR283P;MIR375;MIR6715P
396	ZEB2	9839	0.207	MIR283P;MIR320A;MIR320B;MIR320C;MIR320D;MIR3393P;MIR375;MIR378B;MIR378C;MIR422A;MIR548B3P;MIR6715P;MIR1269;MIR378
397	ITGAX	3687	0.204	MIR1393P;MIR326;MIR3395P
398	CUL4B	8450	0.204	MIR548B3P;MIR6715P
399	DNAJB1	3337	0.204	MIR326;MIR3395P;MIR378B;MIR378C;MIR422A;MIR378
400	FXYD6	53826	0.204	MIR1393P;MIR320A;MIR320B;MIR320C;MIR320D;MIR6715P;MIR7693P
401	RALB	5899	0.202	MIR3395P;MIR375
402	TMEM45A	55076	0.201	MIR320A;MIR320B;MIR320C;MIR320D;MIR548B3P;MIR6715P
403	AKAP13	11214	0.201	MIR283P;MIR320A;MIR320B;MIR320C;MIR320D;MIR3395P;MIR422A;MIR548B3P
404	USP15	9958	0.201	MIR283P;MIR320A;MIR320B;MIR320C;MIR320D;MIR326;MIR548B3P
405	SAP18	10284	0.201	MIR7693P
406	ASAP1	50807	0.2	MIR326
407	LXN	56925	0.2	MIR378B;MIR378C;MIR422A;MIR7693P;MIR1269;MIR378
408	HBP1	26959	0.2	MIR320A;MIR320B;MIR320C;MIR320D;MIR3393P;MIR3395P;MIR1269
409	PTPRE	5791	0.199	MIR375;MIR6715P;MIR7693P
410	SCOC	60592	0.199	MIR320A;MIR320B;MIR320C;MIR320D
411	BTF3	689	0.198	MIR1273P;MIR320A;MIR320B;MIR320C;MIR320D;MIR3395P;MIR548B3P;MIR6715P
412	NFATC2	4773	0.198	MIR1273P
413	SLC4A7	9497	0.197	MIR320A;MIR320B;MIR320C;MIR320D;MIR548B3P
414	SP100	6672	0.197	MIR320A;MIR320B;MIR320C;MIR320D;MIR326;MIR4835P;MIR548B3P
415	DIO2	1734	0.197	MIR7693P
416	CHP1	11261	0.196	MIR283P;MIR3395P;MIR548B3P;MIR1269
417	CCDC80	151887	0.194	MIR320A;MIR320B;MIR320C;MIR320D;MIR375;MIR378B;MIR378C;MIR422A;MIR378
418	LGMN	5641	0.194	MIR320A;MIR320B
419	YPEL5	51646	0.193	MIR6715P
420	ZNF24	7572	0.193	MIR378C
421	GOT1	2805	0.193	MIR326;MIR548B3P;MIR7693P
422	COPS2	9318	0.193	MIR320A;MIR320B;MIR320C;MIR320D;MIR548B3P
423	IRF4	3662	0.192	MIR283P;MIR320A;MIR320B;MIR320C;MIR320D;MIR3393P;MIR3395P;MIR1269
424	SRP9	6726	0.191	MIR283P;MIR375;MIR4835P;MIR548B3P
425	LAPTM4A	9741	0.191	MIR320A;MIR320B;MIR320C;MIR320D
426	RBP1	5947	0.19	MIR3395P;MIR548B3P;MIR1269
427	SERINC1	57515	0.19	MIR283P;MIR320A;MIR320B;MIR320C;MIR320D;MIR3395P;MIR378B;MIR378C;MIR422A;MIR378
428	PDLIM1	9124	0.19	MIR320A;MIR320B;MIR320C;MIR320D;MIR326
429	ABLIM1	3983	0.19	MIR4835P
430	ARRDC3	57561	0.19	MIR320A;MIR320B;MIR320C;MIR320D;MIR3395P;MIR375
431	WDR26	80232	0.189	MIR548B3P
432	GHITM	27069	0.188	MIR320A;MIR320B;MIR320C;MIR320D
433	OPHN1	4983	0.185	MIR283P;MIR326;MIR4835P;MIR7693P;MIR1269
434	CCNG1	900	0.185	MIR3395P
435	HLA-DPA1	3113	0.185	MIR320A;MIR320B;MIR320C;MIR320D
436	TXNL1	9352	0.184	MIR320A;MIR320B;MIR320C;MIR320D;MIR326;MIR3395P
437	SERINC3	10955	0.184	MIR320A;MIR320B;MIR320C;MIR320D;MIR548B3P
438	SRP19	6728	0.183	MIR320C
439	CLDN5	7122	0.182	MIR326
440	RABGGTB	5876	0.181	MIR548B3P;MIR6715P
441	CNOT7	29883	0.18	MIR283P;MIR320A;MIR320B;MIR320C;MIR320D;MIR375;MIR4835P;MIR548B3P;MIR6715P
442	MAT2B	27430	0.18	MIR375;MIR548B3P;MIR7693P
443	CNBP	7555	0.18	MIR320A;MIR320B;MIR320C;MIR320D;MIR326
444	PPP3R1	5534	0.18	MIR320A;MIR320B;MIR320C;MIR320D;MIR422A
445	ADAMTS4	9507	0.179	MIR3393P;MIR3395P
446	TMOD3	29766	0.178	MIR283P;MIR320A;MIR320B;MIR320C;MIR320D;MIR378C;MIR7693P;MIR378
447	ALDH1A2	8854	0.178	MIR326
448	MORF4L1	10933	0.178	MIR378C;MIR422A;MIR378
449	CREG1	8804	0.178	MIR283P;MIR320A;MIR320B;MIR320C;MIR320D;MIR6715P
450	TWF1	5756	0.177	MIR320A;MIR320B;MIR320C;MIR320D;MIR378B;MIR378C;MIR422A;MIR378
451	FNDC3A	22862	0.176	MIR283P;MIR320A;MIR320B;MIR320C;MIR320D;MIR326;MIR4835P;MIR1269
452	RPS27L	51065	0.175	MIR320A;MIR320B;MIR320C;MIR320D;MIR6715P
453	MYL12A	10627	0.174	MIR320A;MIR320B;MIR320C;MIR320D
454	PDCD5	9141	0.174	MIR326;MIR375
455	PCM1	5108	0.174	MIR283P;MIR320A;MIR320B;MIR320C;MIR320D
456	CDV3	55573	0.174	MIR320A;MIR320B;MIR320C;MIR320D
457	FAT1	2195	0.172	MIR320A;MIR320B;MIR320C;MIR320D;MIR4835P
458	TMOD1	7111	0.17	MIR1273P;MIR1393P;MIR320A;MIR320B;MIR378C;MIR4835P;MIR548B3P
459	SEC22B	9554	0.17	MIR320A;MIR320B;MIR320C;MIR320D
460	HSPA4L	22824	0.169	MIR283P;MIR320A;MIR320B;MIR320C;MIR320D
461	UBD	10537	0.168	MIR375
462	NAV2	89797	0.166	MIR283P;MIR326;MIR378C;MIR548B3P
463	EID1	23741	0.166	MIR283P
464	SULF2	55959	0.164	MIR7693P
465	ABCG1	9619	0.163	MIR4835P;MIR6715P;MIR1269
466	ABCC1	4363	0.163	MIR320A;MIR320B;MIR326;MIR548B3P
467	UBA2	10054	0.162	MIR375
468	MSR1	4481	0.161	MIR3395P;MIR378B;MIR378C;MIR422A;MIR548B3P;MIR1269;MIR378
469	IFI27	3429	0.16	MIR326
470	CSNK2A2	1459	0.159	MIR375;MIR548B3P;MIR6715P
471	GTF2IRD1	9569	0.157	MIR4835P
472	UBE2V2	7336	0.157	MIR283P;MIR378C;MIR422A;MIR7693P
473	BACE2	25825	0.157	MIR320A;MIR320B;MIR320C;MIR320D;MIR4835P
474	CPD	1362	0.157	MIR320A;MIR320B;MIR320C;MIR320D;MIR378C;MIR422A;MIR548B3P;MIR378
475	SAR1A	56681	0.153	MIR378B;MIR378C;MIR422A;MIR378
476	RASA3	22821	0.153	MIR548B3P
477	PITPNB	23760	0.153	MIR320A;MIR320B;MIR320C;MIR320D;MIR7693P
478	EIF1	10209	0.152	MIR320A;MIR320B;MIR320C;MIR320D;MIR326;MIR375
479	GFPT2	9945	0.151	MIR1393P;MIR320A;MIR320B;MIR320C;MIR320D;MIR3393P;MIR378B;MIR378C;MIR422A;MIR378
480	C7	730	0.151	MIR326;MIR375;MIR378C;MIR548B3P
481	MOB1A	55233	0.149	MIR375;MIR7693P
482	TMEM123	114908	0.148	MIR320A;MIR320B;MIR320C;MIR320D
483	TBL1XR1	79718	0.147	MIR283P;MIR320A;MIR320B;MIR320C;MIR320D;MIR326;MIR422A;MIR548B3P;MIR1269;MIR378
484	SWAP70	23075	0.147	MIR548B3P
485	GABRB3	2562	0.147	MIR283P;MIR7693P
486	CHST8	64377	0.147	MIR320A;MIR320B;MIR320C;MIR320D;MIR326
487	SMARCA1	6594	0.146	MIR283P;MIR320A;MIR320B;MIR320C;MIR320D;MIR378B;MIR378C;MIR1269;MIR378
488	CYP19A1	1588	0.145	MIR283P;MIR7693P
489	CRISPLD2	83716	0.144	MIR1393P;MIR4835P;MIR6715P
490	IL33	90865	0.144	MIR3395P;MIR378B;MIR378C;MIR422A;MIR6715P;MIR1269;MIR378
491	C1QL1	10882	0.142	MIR4835P
492	SH3BGRL3	83442	0.142	MIR378C;MIR422A
493	WTAP	9589	0.142	MIR320A;MIR320B;MIR320C;MIR320D;MIR326;MIR378B;MIR378C;MIR422A;MIR378
494	FZD8	8325	0.142	MIR375
495	SEC14L1	6397	0.141	MIR320A;MIR320B;MIR320C;MIR320D;MIR326;MIR7693P
496	ALDH1A3	220	0.141	MIR320A;MIR320B;MIR320C;MIR320D;MIR326
497	ARG2	384	0.14	MIR548B3P
498	ABLIM2	84448	0.14	MIR3395P;MIR7693P
499	BLVRA	644	0.14	MIR548B3P
500	FMNL2	114793	0.139	MIR320A;MIR320B;MIR320C;MIR320D;MIR548B3P
501	ZFYVE16	9765	0.138	MIR320A;MIR320B;MIR320C;MIR320D;MIR375;MIR548B3P
502	CALCA	796	0.138	MIR326
503	LIMCH1	22998	0.138	MIR320A;MIR320B;MIR320C;MIR320D;MIR375;MIR548B3P;MIR7693P;MIR1269
504	TMED3	23423	0.137	MIR1273P
505	SEC24A	10802	0.136	MIR548B3P
506	LARP4	113251	0.135	MIR378B;MIR378C;MIR422A;MIR548B3P;MIR7693P;MIR378
507	ZC3H14	79882	0.135	MIR320A;MIR320B;MIR320C;MIR320D;MIR7693P
508	UBE2D2	7322	0.134	MIR375;MIR548B3P
509	VASH1	22846	0.134	MIR283P;MIR6715P
510	MXRA7	439921	0.134	MIR326;MIR548B3P;MIR1269
511	GSPT2	23708	0.134	MIR320A;MIR320B;MIR320C;MIR320D
512	ESAM	90952	0.133	MIR320A;MIR320B;MIR320C;MIR320D;MIR326
513	PHLDB1	23187	0.133	MIR3395P
514	AGFG1	3267	0.133	MIR320A;MIR320B;MIR320C;MIR320D
515	NUFIP2	57532	0.133	MIR320A;MIR320B;MIR320C;MIR320D;MIR375;MIR422A;MIR1269;MIR378
516	CHST15	51363	0.132	MIR378C;MIR4835P
517	SESN1	27244	0.13	MIR320A;MIR320B;MIR320C;MIR320D
518	WDR43	23160	0.129	MIR375;MIR6715P;MIR7693P
519	LPCAT1	79888	0.129	MIR3395P
520	CSGALNACT1	55790	0.129	MIR283P;MIR326;MIR6715P
521	HSPB6	126393	0.129	MIR320A;MIR320C;MIR6715P
522	EIF1B	10289	0.128	MIR320A;MIR320B;MIR320C;MIR320D
523	PPA2	27068	0.127	MIR1393P
524	HIPK3	10114	0.127	MIR320A;MIR320B;MIR320C;MIR320D;MIR326;MIR3395P;MIR378B;MIR378C;MIR422A;MIR548B3P;MIR378
525	SOWAHC	65124	0.126	MIR283P;MIR548B3P
526	CEP170	9859	0.126	MIR4835P
527	VMP1	81671	0.126	MIR283P;MIR378B;MIR422A;MIR1269;MIR378
528	REXO2	25996	0.125	MIR378B;MIR1269
529	MTPN	136319	0.125	MIR326;MIR375
530	FILIP1L	11259	0.125	MIR320A;MIR320B;MIR320C;MIR320D;MIR326;MIR378B;MIR378C;MIR422A;MIR6715P;MIR1269;MIR378
531	FOXQ1	94234	0.124	MIR320A;MIR320B;MIR320C;MIR320D;MIR378B;MIR378C;MIR422A;MIR378
532	SAMHD1	25939	0.122	MIR320A;MIR320B;MIR320C;MIR320D
533	BTBD1	53339	0.12	MIR283P;MIR320A;MIR320B;MIR320C;MIR320D;MIR326;MIR378B;MIR378C;MIR422A;MIR548B3P;MIR378
534	AGA	175	0.118	MIR283P
535	CHSY1	22856	0.117	MIR320A;MIR320B;MIR320C;MIR320D;MIR375
536	CHMP1B	57132	0.117	MIR3395P
537	FMNL1	752	0.117	MIR6715P
538	BLOC1S6	26258	0.116	MIR283P
539	SNRK	54861	0.116	MIR375;MIR378C;MIR422A;MIR4835P;MIR548B3P;MIR378
540	GOLPH3	64083	0.114	MIR320A;MIR320B;MIR320C;MIR320D;MIR326;MIR375;MIR378B;MIR378C;MIR422A;MIR6715P;MIR1269;MIR378
541	MS4A6A	64231	0.114	MIR320A;MIR320B;MIR320C;MIR320D;MIR6715P
542	GOLM1	51280	0.113	MIR320A;MIR320B;MIR320C;MIR320D;MIR326;MIR548B3P
543	SLC7A2	6542	0.113	MIR326
544	RAB10	10890	0.113	MIR1393P;MIR378B;MIR378C;MIR422A;MIR4835P;MIR548B3P;MIR378
545	BEX1	55859	0.113	MIR320A;MIR320B;MIR320C;MIR320D;MIR4835P;MIR6715P
546	PNPLA8	50640	0.112	MIR375
547	ARPP21	10777	0.112	MIR326;MIR3395P
548	RALGDS	5900	0.111	MIR7693P
549	DUSP16	80824	0.111	MIR320A;MIR320B;MIR320C;MIR320D
550	BCCIP	56647	0.11	MIR1273P;MIR283P;MIR320A;MIR320B;MIR320C;MIR320D
551	F2RL3	9002	0.109	MIR7693P
552	EPB41L4B	54566	0.108	MIR283P;MIR320A;MIR320B;MIR320C;MIR320D;MIR326;MIR6715P
553	HIGD1A	25994	0.106	MIR6715P
554	ADAMTS9	56999	0.106	MIR320A;MIR320B;MIR320C;MIR320D;MIR1269
555	TAF1D	79101	0.105	MIR326
556	ZNF22	7570	0.105	MIR320A;MIR320B;MIR320C;MIR320D;MIR378B;MIR378C;MIR422A;MIR378
557	CFHR1	3078	0.104	MIR548B3P
558	CSGALNACT2	55454	0.103	MIR320A;MIR320B;MIR320C;MIR320D;MIR378B;MIR378C;MIR6715P;MIR378
559	AFF4	27125	0.102	MIR320A;MIR320B;MIR320C;MIR320D;MIR378B;MIR378C;MIR422A;MIR378
560	CHCHD2	51142	0.102	MIR283P;MIR6715P
561	GLCE	26035	0.0991	MIR326;MIR7693P
562	OTUD4	54726	0.0979	MIR320A;MIR320B;MIR320C;MIR320D;MIR378B;MIR378C;MIR422A;MIR378
563	UPP2	151531	0.09763	MIR326;MIR548B3P;MIR7693P;MIR1269
564	KLHL5	51088	0.09752	MIR6715P;MIR1269
565	NRBF2	29982	0.09673	MIR283P
566	TERF2IP	54386	0.0967	MIR283P;MIR378B;MIR378C;MIR422A;MIR548B3P
567	NPTX2	4885	0.09496	MIR320A;MIR320B;MIR320C;MIR320D;MIR326;MIR4835P
568	JMJD6	23210	0.09418	MIR326;MIR548B3P;MIR7693P
569	CRCP	27297	0.09414	MIR326;MIR3393P;MIR3395P;MIR378B
570	PPP1R18	170954	0.09393	MIR6715P
571	MRPL33	9553	0.09358	MIR548B3P
572	KIF5C	3800	0.09356	MIR283P;MIR320A;MIR320B;MIR320C;MIR320D;MIR378B;MIR378C;MIR422A;MIR378
573	AKIRIN1	79647	0.09297	MIR320A;MIR320B;MIR320C;MIR320D;MIR3395P;MIR1269
574	ZHX1	11244	0.09123	MIR283P;MIR320A;MIR320B;MIR320C;MIR320D;MIR378B;MIR378C;MIR422A;MIR1269;MIR378
575	PDE3A	5139	0.09045	MIR320A;MIR320B;MIR320C;MIR320D
576	MTHFD1L	25902	0.08904	MIR4835P;MIR548B3P
577	PHF10	55274	0.08817	MIR283P;MIR3395P;MIR6715P
578	SBDS	51119	0.08704	MIR3393P;MIR378B;MIR378C;MIR422A;MIR378
579	RHOU	58480	0.0868	MIR283P;MIR378B;MIR378C;MIR422A;MIR378
580	SNRPN	6638	0.08632	MIR320A;MIR320B;MIR320C;MIR320D;MIR326;MIR375;MIR378B;MIR378C;MIR422A;MIR4835P;MIR6715P;MIR1269;MIR378
581	PIGA	5277	0.0844	MIR320A;MIR320B;MIR326
582	STEAP4	79689	0.08374	MIR283P;MIR326;MIR3395P
583	RASD1	51655	0.08202	MIR375
584	CREB3L1	90993	0.08153	MIR320A;MIR320B;MIR320C;MIR320D
585	URB1	9875	0.0812	MIR320A;MIR320B;MIR320C;MIR320D
586	POLR2K	5440	0.08035	MIR375
587	POMP	51371	0.07934	MIR548B3P
588	RGCC	28984	0.07916	MIR320A;MIR320B;MIR320C;MIR320D;MIR7693P
589	MRAS	22808	0.07911	MIR326
590	GRPEL2	134266	0.07877	MIR283P;MIR326;MIR548B3P
591	KALRN	8997	0.07863	MIR320A;MIR320B;MIR320C;MIR320D;MIR375;MIR378B;MIR378C;MIR422A;MIR4835P;MIR548B3P;MIR6715P;MIR7693P;MIR1269;MIR378
592	TAF13	6884	0.07838	MIR283P
593	KCNB1	3745	0.07835	MIR7693P
594	TC2N	123036	0.07765	MIR320A;MIR320B;MIR320C;MIR320D
595	SMURF1	57154	0.07758	MIR378B;MIR378C;MIR422A;MIR378
596	MUC13	56667	0.07684	MIR320A;MIR320B;MIR320C;MIR320D;MIR326;MIR548B3P
597	APOLD1	81575	0.0764	MIR326;MIR3395P;MIR1269
598	PHC2	1912	0.07536	MIR6715P
599	GIMAP4	55303	0.07483	MIR7693P
600	PTER	9317	0.07473	MIR283P;MIR1269
601	SPTSSA	171546	0.07288	MIR283P;MIR320A;MIR320B;MIR320C;MIR320D;MIR3395P;MIR548B3P
602	PCNP	57092	0.07225	MIR320A;MIR320B;MIR320C;MIR320D
603	MRPL51	51258	0.07188	MIR548B3P
604	PRODH	5625	0.07153	MIR326
605	PLVAP	83483	0.07046	MIR326
606	SLC1A2	6506	0.0695	MIR6715P
607	PAIP2	51247	0.06947	MIR3393P;MIR375;MIR378B;MIR378C;MIR422A;MIR548B3P;MIR6715P;MIR1269;MIR378
608	AKTIP	64400	0.06874	MIR283P;MIR320A;MIR320B;MIR320C;MIR320D;MIR375;MIR378C
609	OPN3	23596	0.06849	MIR283P
610	PCGF5	84333	0.06846	MIR283P;MIR320A;MIR320B;MIR320C;MIR320D
611	PILRB	29990	0.06837	MIR326;MIR1269
612	DOCK5	80005	0.06455	MIR320A;MIR320B;MIR320C;MIR320D;MIR326;MIR375;MIR378C;MIR548B3P;MIR7693P;MIR1269;MIR378
613	TP53I11	9537	0.063	MIR6715P;MIR7693P
614	SFMBT2	57713	0.06062	MIR320A;MIR320B;MIR320C;MIR320D;MIR3395P;MIR378C
615	TMEM245	23731	0.05988	MIR320A;MIR320B;MIR320C;MIR320D;MIR378B;MIR378C;MIR422A;MIR548B3P;MIR378
616	FAM83A	84985	0.05988	MIR378C;MIR422A;MIR4835P;MIR378
617	CBLL1	79872	0.05947	MIR320A;MIR320B;MIR320C;MIR320D;MIR326;MIR378B;MIR378C;MIR422A;MIR548B3P;MIR378
618	SIPA1L2	57568	0.05905	MIR375;MIR378B;MIR378C;MIR422A;MIR1269;MIR378
619	CAMSAP2	23271	0.05863	MIR320A;MIR320B;MIR320C;MIR320D;MIR548B3P
620	GGT5	2687	0.05657	MIR326;MIR1269
621	PTPN14	5784	0.05624	MIR283P
622	WBP2	23558	0.05566	MIR6715P
623	SLC16A14	151473	0.05455	MIR320A;MIR320B;MIR320C;MIR320D;MIR3395P
624	ZBTB38	253461	0.05282	MIR1273P;MIR320A;MIR320B;MIR320C;MIR320D;MIR378C
625	FTO	79068	0.04781	MIR378B
626	ODF2L	57489	0.04665	MIR283P;MIR7693P
627	MTHFD2L	441024	0.04535	MIR1273P;MIR283P;MIR6715P
628	GREM2	64388	0.04479	MIR283P;MIR375;MIR6715P
629	SERHL2	253190	0.04445	MIR548B3P;MIR1269
630	CLSTN1	22883	0.04346	MIR326
631	TANC2	26115	0.042	MIR320A;MIR320B;MIR320C;MIR320D;MIR326;MIR6715P
632	ARHGEF17	9828	0.04193	MIR320A;MIR320B;MIR1269
633	BBS2	583	0.04135	MIR548B3P
634	ULK4	54986	0.04099	MIR7693P
635	BTNL9	153579	0.03999	MIR283P;MIR548B3P
636	LRRC32	2615	0.03955	MIR326
637	ARL5B	221079	0.03928	MIR283P;MIR548B3P;MIR1269
638	GLIS3	169792	0.03905	MIR320A;MIR320B;MIR320C;MIR320D;MIR378B;MIR378C;MIR422A;MIR548B3P;MIR6715P;MIR378
639	ELK4	2005	0.03863	MIR375;MIR548B3P
640	RPGR	6103	0.03844	MIR320A;MIR320B;MIR320C;MIR320D;MIR326;MIR7693P
641	COQ10B	80219	0.03809	MIR320A;MIR320B;MIR320C;MIR320D;MIR422A;MIR548B3P;MIR378
642	HEYL	26508	0.03652	MIR326;MIR378C;MIR548B3P
643	RGS9	8787	0.03584	MIR326;MIR3395P;MIR1269
644	IMP3	55272	0.03531	MIR548B3P
645	CCL14	6358	0.03509	MIR6715P
646	G6PC	2538	0.035	MIR326;MIR3393P;MIR3395P
647	CCDC88C	440193	0.03477	MIR7693P
648	GLDN	342035	0.03382	MIR1393P;MIR378B;MIR378C;MIR422A;MIR6715P;MIR7693P;MIR378
649	AFAP1L1	134265	0.03231	MIR378C;MIR422A;MIR378
650	PAEP	5047	0.03072	MIR6715P
651	PIEZO2	63895	0.02806	MIR320A;MIR320B;MIR320C;MIR320D;MIR548B3P
652	SLC26A3	1811	0.02541	MIR283P;MIR320A;MIR320B;MIR320C;MIR320D;MIR326
653	PLEKHH1	57475	0.0248	MIR326;MIR3395P;MIR375
654	MTMR7	9108	0.02267	MIR320A;MIR320B;MIR320C;MIR320D;MIR3395P
655	SLC22A17	51310	0.02194	MIR326;MIR3395P;MIR378B;MIR422A
656	EMC4	51234	0.02068	MIR378B;MIR1269;MIR378
657	CPLX2	10814	0.02063	MIR326;MIR3395P;MIR548B3P
658	CCDC102B	79839	0.01967	MIR320A;MIR320B;MIR320C;MIR320D;MIR375
659	AS3MT	57412	0.01874	MIR375
660	TNRC6C	57690	0.01823	MIR320A;MIR320B;MIR320C;MIR320D;MIR326;MIR3395P;MIR378B;MIR378C;MIR7693P
661	KLHL15	80311	0.01802	MIR320A;MIR320B;MIR320C;MIR320D;MIR548B3P;MIR1269
662	RWDD1	51389	0.01761	MIR320A;MIR320B;MIR320C;MIR320D
663	USP54	159195	0.01497	MIR1273P;MIR4835P;MIR548B3P
664	FAM167A	83648	0.0131	MIR320A;MIR320B;MIR320C;MIR320D;MIR326;MIR3395P;MIR548B3P;MIR6715P;MIR1269
665	PEAK1	79834	0.01127	MIR1393P;MIR320A;MIR320B;MIR320C;MIR320D;MIR378B;MIR378C;MIR422A;MIR378
666	SDE2	163859	0.0112	MIR326
667	CATSPERB	79820	0.00635	MIR283P;MIR375
668	GPRIN3	285513	0.005659	MIR320A;MIR320B;MIR320C;MIR320D;MIR3393P;MIR548B3P
669	C18orf32	497661	0.005592	MIR320A;MIR320B;MIR320C;MIR320D;MIR378B;MIR378C;MIR422A;MIR548B3P;MIR1269;MIR378
670	LYSMD3	116068	0.003025	MIR320A;MIR320B;MIR320C;MIR320D;MIR375
671	OST4	100128731	0.001844	MIR375
672	CXCL8	3576	0	MIR283P;MIR4835P;MIR548B3P
673	EVA1C	59271	0	MIR320A;MIR320B;MIR320C;MIR320D;MIR3393P;MIR7693P
674	CTSL	1514	0	MIR548B3P
675	BORCS7	119032	0	MIR4835P
676	CAVIN1	284119	0	MIR378B;MIR378C;MIR422A;MIR378
677	TCEAL9	51186	0	MIR548B3P
678	ETFRF1	144363	0	MIR378C
679	GAREM1	64762	0	MIR375
680	RIDA	10247	0	MIR375
681	CAVIN2	8436	0	MIR3395P
682	SF3B6	51639	0	MIR320C
683	WASHC2A	387680	0	MIR326
684	PBDC1	51260	0	MIR320A;MIR320B;MIR320C;MIR320D;MIR3395P;MIR378B;MIR378C;MIR422A;MIR548B3P;MIR1269;MIR378
685	UTP4	84916	0	MIR320A;MIR320B;MIR320C;MIR320D
686	NOCT	25819	0	MIR3395P;MIR378C
687	ADGRF5	221395	0	MIR375;MIR7693P
688	JADE1	79960	0	MIR283P;MIR326;MIR548B3P;MIR6715P;MIR1269
689	HNRNPDL	9987	0	MIR283P;MIR548B3P;MIR6715P
690	SMIM15	643155	0	MIR283P;MIR320A;MIR320B;MIR320C;MIR320D;MIR375
691	ABHD17B	51104	0	MIR3395P
692	TVP23B	51030	0	MIR326;MIR7693P
693	VEGFD	2277	0	MIR378B;MIR378C;MIR422A;MIR378
694	CDYL2	124359	0	MIR326

## Sheet: Table S8
Table S8. Differentially expressed mRNAs in BG vs. Control
Transcript_ID	P.Value	Fold Change	Gene_Symbol
NM_213720	0.00123965	-11.7807	CHCHD10
NM_145230	0.000138603	-8.22309	ATP6V0E2
NM_021126	0.0142214	-8.02805	MPST
NM_001098576	0.00161697	-7.97645	TMBIM6
NM_020062	0.0036616	-7.82774	SLC2A4RG
NM_032564	0.00513238	-7.45743	DGAT2
NM_017888	0.0103044	-6.66443	ACSM5
NM_001193646	0.00625269	-6.25982	ATF5
NM_003251	0.0360088	-6.04857	THRSP
NM_003708	0.00790924	-5.94084	RDH16
NM_001195218	0.0355075	-5.79749	DCXR
NM_012140	0.0058848	-5.79532	SLC25A10
NM_006412	0.0270784	-5.66882	AGPAT2
NM_001319173	0.0122172	-5.65527	FMO3
NM_017572	0.0459698	-5.52883	MKNK2
NM_001135195	0.0189596	-5.40792	SLC39A5
NM_001201352	0.0350734	-5.17488	ASGR2
NM_001178008	0.0010841	-5.1713	CBS
NM_001008410	0.0100131	-5.08739	STEAP3
NM_000106	0.0183842	-5.07031	CYP2D6
NM_017893	0.000816909	-5.02969	SEMA4G
NM_004364	0.00892699	-5.01046	CEBPA
NM_014079	0.0131684	-4.96345	KLF15
NM_005276	0.0213341	-4.94835	GPD1
NM_003057	0.00425128	-4.9454	SLC22A1
NM_025098	0.0057686	-4.88501	MOGAT2
NM_001199208	0.0358132	-4.86679	CYP4F3
NM_032515	0.00311556	-4.85619	BOK
NM_006645	0.00572956	-4.81409	STARD10
NM_021924	0.00437911	-4.80765	CDHR5
NM_001077594	0.0410019	-4.78242	EXOC3L4
NM_001320108	0.0438112	-4.76627	RDH16
NM_000431	0.00251568	-4.74267	MVK
NM_001145437	0.0156606	-4.689	LSS
NM_001330333	0.0131033	-4.68147	PTMS
NM_001171	0.046161	-4.65384	ABCC6
NM_001318807	0.000858152	-4.5824	CIDEB
NR_047690	0.00288673	-4.57125	HYAL1
NR_138604	0.000307976	-4.55095	MCRIP2
NM_001320329	0.0144501	-4.48637	NDRG2
NM_052901	0.0068731	-4.47371	SLC25A25
NM_001166358	0.0132351	-4.42483	SHMT2
NM_012385	0.000471265	-4.31579	NUPR1
NM_001320608	0.0181914	-4.30108	ICAM3
NM_178526	0.000850151	-4.25918	SLC25A42
NM_032928	0.0292679	-4.25634	TMEM141
NM_001145211	0.0275579	-4.20796	SLCO2B1
NM_005234	0.0037753	-4.16762	NR2F6
NM_001245004	0.0037424	-4.1067	NFIC
NM_031479	0.00350399	-4.06147	INHBE
NM_001031806	0.00781775	-4.05956	ALDH3A2
NM_174936	0.0149809	-3.96969	PCSK9
NM_022572	0.0247224	-3.95034	PNKD
NM_020664	0.0120859	-3.94816	DECR2
NM_201651	0.0316898	-3.93507	SLC28A1
NM_199054	0.0373734	-3.8203	MKNK2
NM_005984	0.0460246	-3.81368	SLC25A1
NM_021198	0.0131467	-3.7864	CTDSP1
NM_206538	0.0109472	-3.74573	EMC10
NM_024552	0.0167975	-3.74262	CERS4
NM_003500	0.0356292	-3.68275	ACOX2
NM_001979	0.0412107	-3.66634	EPHX2
NM_020702	0.0189512	-3.63955	KIAA1161
NM_018291	0.00238448	-3.60749	FGGY
NM_006623	0.0158564	-3.58804	PHGDH
NM_001257363	0.00864387	-3.56577	CRAT
NM_000755	0.00868658	-3.55761	CRAT
NM_001278544	0.00100299	-3.54713	C8B
NM_001136044	0.000592624	-3.52454	TMUB1
NM_003273	0.0431209	-3.51196	TM7SF2
NM_001093	0.00527532	-3.48213	ACACB
NR_038335	0.00974283	-3.43926	CLU
NM_000784	0.0116999	-3.38843	CYP27A1
NM_001144994	0.00770071	-3.38663	C2orf72
NM_006354	0.00290626	-3.3801	TADA3
NM_021232	0.0342211	-3.37985	PRODH2
NM_004393	0.0208806	-3.35487	DAG1
NM_001607	0.00276685	-3.32332	ACAA1
NM_006488	0.00210736	-3.312	KHK
NM_015621	0.00113466	-3.3071	CCDC69
NM_006741	0.0473682	-3.28147	PPP1R1A
NM_206965	0.0309964	-3.27017	FTCD
NM_014374	0.0107577	-3.25697	REPIN1
NM_002917	0.00523487	-3.251	RFNG
NM_017806	0.0178071	-3.23878	LIME1
NM_005318	0.0110857	-3.2254	H1F0
NM_001130012	0.0354868	-3.22526	SLC9A3R2
NM_001127213	0.0296159	-3.19124	LY6E
NM_003943	0.00878663	-3.18207	STBD1
NM_001257180	0.00195571	-3.17425	SLC20A2
NM_025193	0.0218271	-3.17352	HSD3B7
NM_153827	0.0417153	-3.15538	MINK1
NM_001145028	0.0207502	-3.12572	PALM3
NM_025241	0.0456938	-3.10585	UBXN6
NM_153486	0.0135601	-3.09681	LDHD
NM_002461	0.0254454	-3.07939	MVD
NM_001321073	0.0292967	-3.05822	CBSL
NM_001271006	0.00831436	-3.03863	CENPX
NM_016332	0.0163361	-3.01893	MSRB1
NM_030777	0.0266022	-3.01653	SLC2A10
NM_001018078	0.00418289	-3.00721	FPGS
NM_001144951	0.0119939	-2.99531	GLYCTK
NM_000773	0.0176337	-2.97096	CYP2E1
NM_001114618	0.0416783	-2.93598	MGAT1
NR_106873	0.00145755	-2.92799	MIR6815
NM_012477	0.0145456	-2.9155	WBP1
NM_015398	0.0138009	-2.91339	FAM149A
NM_024571	0.00534913	-2.91126	SNRNP25
NM_001114598	0.0311506	-2.90069	ASPDH
NM_016518	0.0293711	-2.899	PIPOX
NM_020315	0.045373	-2.89246	PDXP
NM_005538	0.0475743	-2.88667	INHBC
NM_014214	0.014006	-2.87449	IMPA2
NM_012181	0.0498159	-2.87166	FKBP8
NM_002346	0.00248385	-2.86574	LY6E
NM_001552	0.0292595	-2.86295	IGFBP4
NM_006284	0.0392021	-2.8604	TAF10
NM_006480	0.0114729	-2.84905	RGS14
NM_001669	0.0141666	-2.84022	ARSD
NM_001818	0.00605973	-2.83128	AKR1C4
NM_006675	0.00524134	-2.82776	TSPAN9
NM_000545	0.0410963	-2.79147	HNF1A
NM_031491	0.0294498	-2.77958	RBP5
NM_001319658	0.0165165	-2.7694	DUSP23
NM_000137	0.0124092	-2.76904	FAH
NM_020132	0.0271114	-2.76284	AGPAT3
NM_031443	0.030395	-2.7476	CCM2
NM_004785	0.0341148	-2.7412	SLC9A3R2
NM_000155	0.00549731	-2.7396	GALT
NM_001077628	0.00346531	-2.73357	APH1A
NM_000778	0.00276933	-2.71516	CYP4A11
NM_032306	0.0279234	-2.71497	ALKBH7
NM_001286478_dup1	0.015332	-2.70789	EIF3C
NR_134989	0.0404601	-2.64347	CYP4A11
NM_003172	0.0484752	-2.63761	SURF1
NM_024578	0.0113356	-2.628	OCEL1
NM_001159390	0.0444743	-2.62706	GUK1
NM_213611	0.0441852	-2.62242	SLC25A3
NM_001098426	0.0130415	-2.61882	SMARCD2
NM_001128431	0.0105395	-2.59448	SLC39A14
NM_012254	0.013978	-2.58863	SLC27A5
NM_001164280	0.0337041	-2.58499	SLC37A4
NM_001321263	0.0478244	-2.57635	EPN1
NM_001308393	0.0345449	-2.56863	EIF3K
NM_001308226	0.0319032	-2.56723	RPS15
NM_002168	0.0206676	-2.54515	IDH2
NM_001283	0.00615337	-2.54085	AP1S1
NM_001163484	0.0234088	-2.54048	DCAF11
NM_020223	0.00476739	-2.53199	FAM20C
NM_018487	0.0200639	-2.50293	TMEM176A
NM_080669	0.0149491	-2.49107	SLC46A1
NM_003656	0.00713155	-2.46434	CAMK1
NM_005184	0.00974073	-2.457	CALM3
NM_003196	0.0169697	-2.4524	TCEA3
NM_016546	0.0141508	-2.44652	C1RL
NM_003731	0.0203327	-2.43903	SSNA1
NM_001166114	0.0279462	-2.43677	PNPLA6
NM_016569	0.0291517	-2.41468	TBX3
NM_001127266	0.0199799	-2.41373	TMEM129
NM_001919	0.000891238	-2.40388	ECI1
NM_021168	0.0322992	-2.39687	RAB40C
NM_021117	0.0449086	-2.3941	CRY2
NM_183241	0.00872635	-2.39383	C9orf142
NM_001610	0.00193831	-2.39038	ACP2
NR_102355	0.0464002	-2.38668	GBA3
NM_003439	0.0235845	-2.38509	ZKSCAN1
NR_072979	0.0393459	-2.37869	ALDH1L1
NM_005147	0.0290063	-2.37819	DNAJA3
NM_001150	0.0083198	-2.36946	ANPEP
NM_005258	0.0214212	-2.36718	GCHFR
NM_001145201	0.0419365	-2.36692	PRAP1
NM_001278543	0.0383708	-2.36514	C8B
NM_152550	0.0110227	-2.35667	SH3RF2
NM_001206855	0.00932817	-2.35465	TFR2
NM_003568	0.0234173	-2.336	ANXA9
NM_002926	0.0273306	-2.33341	RGS12
NM_139350	0.031476	-2.33259	BIN1
NM_000320	0.00799014	-2.32615	QDPR
NM_003740	0.0206904	-2.325	KCNK5
NM_000017	0.00582376	-2.30952	ACADS
NM_007310	0.0457409	-2.27266	COMT
NM_032477	0.0126109	-2.26548	MRPL41
NM_003562	0.0211809	-2.26486	SLC25A11
NM_024722	0.0458545	-2.26467	ACBD4
NM_003634	0.0405005	-2.25515	NIPSNAP1
NM_005060	0.0110918	-2.24691	RORC
NM_130445	0.0163401	-2.24636	COL18A1
NR_027383_chrX	0.0444789	-2.23892	AKAP17A
NM_000156	0.0319018	-2.23443	GAMT
NM_001145526	0.0208474	-2.23279	AFMID
NM_001301828	0.0399655	-2.22803	FUOM
NM_001167600	0.0493392	-2.22725	NEU4
NM_001278513	0.0165398	-2.21931	CUL4A
NM_001001410	0.0389667	-2.21535	TSR3
NM_002957	0.00732974	-2.20572	RXRA
NM_012248	0.0115546	-2.20174	SEPHS2
NM_017875	0.000466297	-2.19675	SLC25A38
NM_000053	0.0395729	-2.1903	ATP7B
NM_012265	0.0467741	-2.18628	RHBDD3
NM_003227	0.0368599	-2.18	TFR2
NM_002824	0.00955376	-2.17771	PTMS
NM_012088	0.0154931	-2.17183	PGLS
NM_015974	0.0119271	-2.16359	CRYL1
NM_001130072	0.0221335	-2.16252	EPN1
NM_015945	0.0354599	-2.15693	SLC35C2
NM_032593	0.0481488	-2.15292	HINT2
NR_027383_chrY	0.0422906	-2.15181	AKAP17A
NM_003312	0.046276	-2.13737	TST
NM_178849	0.00758419	-2.13568	HNF4A
NM_014015	0.00723706	-2.11923	DEXI
NM_004252	0.045944	-2.11858	SLC9A3R1
NM_021116	0.0266633	-2.11633	ADCY1
NM_001204526	0.0444556	-2.11592	SSR4
NM_022449	0.012826	-2.11231	RAB17
NM_012205	0.0130944	-2.09415	HAAO
NM_001329445	0.0143546	-2.0899	PPP1R16A
NM_005884	0.0401041	-2.08256	PAK4
NM_001324172	0.0146982	-2.07801	WDR59
NM_001982	0.0424874	-2.07731	ERBB3
NM_001707	0.0270129	-2.07728	BCL7B
NM_016437	0.0408603	-2.07528	TUBG2
NM_003725	0.02417	-2.07092	HSD17B6
NM_001039661	0.009114	-2.06302	TIRAP
NM_000666	0.0479083	-2.06271	ACY1
NM_001166436	0.0434508	-2.05803	ITIH1
NM_017931	0.00839107	-2.05454	TTC38
NR_030377	0.0310804	-2.04822	MIR647
NM_001916	0.0357064	-2.03433	CYC1
NM_001005415	0.0380277	-2.02289	2019-03-02
NM_001080513	0.047302	-2.01923	CPN2
NM_001320803	0.0369736	-2.01226	ORMDL3
NM_015966	0.02164	-2.01177	ERGIC3
NM_014585	0.0339671	-1.98512	SLC40A1
NM_177477	0.0432984	-1.98404	LYNX1
NM_001289862	0.0430652	-1.98265	PER3
NM_016068	0.0304314	-1.98216	FIS1
NM_012473	0.0040708	-1.9776	TXN2
NM_030662	0.0286877	-1.94454	MAP2K2
NM_000387	0.0052792	-1.93915	SLC25A20
NM_033302	0.0457107	-1.93595	ADRA1A
NM_000850	0.0326588	-1.93579	GSTM4
NM_018706	0.0489604	-1.93553	DHTKD1
NM_000608	0.041265	-1.93482	ORM2
NM_022156	0.00787089	-1.8957	DUS1L
NM_001040701	0.0169622	-1.8943	FUT6
NM_002633	0.034063	-1.89297	PGM1
NM_001077480	0.0215055	-1.89069	NR1I3
NM_006612	0.00787146	-1.88982	KIF1C
NM_001127621	0.0171241	-1.88478	GALE
NM_001282459	0.041899	-1.87825	C2
NM_001321439	0.0466274	-1.87649	YIPF2
NM_001654	0.0107768	-1.87478	ARAF
NM_001243249	0.0106793	-1.8737	NPRL3
NM_032409	0.0068605	-1.86911	PINK1
NM_015705	0.0251766	-1.85409	SGSM3
NM_004092	0.0166269	-1.85218	ECHS1
NM_005321	0.0409223	-1.84124	HIST1H1E
NM_006927	0.0483131	-1.83208	ST3GAL2
NM_004146	0.0185764	-1.82456	NDUFB7
NM_178570	0.00801049	-1.82067	RTN4RL2
NM_001025367	0.0475751	-1.81605	VEGFA
NM_002695	0.0415673	-1.8129	POLR2E
NR_045680	0.0173598	-1.81168	HEIH
NM_001114620	0.00525416	-1.80927	MGAT1
NM_000934	0.0367448	-1.8059	SERPINF2
NM_001256067	0.0413115	-1.77528	NOXA1
NM_001687	0.00776399	-1.77359	ATP5D
NM_020959	0.030793	-1.75824	ANO8
NM_006184	0.00672813	-1.7541	NUCB1
NM_014008	0.0370825	-1.74541	CCDC22
NM_013373	0.0305352	-1.72831	ZDHHC8
NM_001042631	0.0469817	-1.72626	SDHAF1
NM_016176	0.00533494	-1.72152	SDF4
NM_004524	0.0340936	-1.71597	LLGL2
NM_015269	0.0371345	-1.70928	ZCCHC11
NM_004050	0.0462435	-1.69812	BCL2L2
NM_020719	0.0442937	-1.69703	PRR12
NM_002412	0.0145347	-1.68343	MGMT
NM_006285	0.0291005	-1.67385	TESK1
NM_016044	0.00244635	-1.66581	FAHD2A
NM_175614	0.0189904	-1.66121	NDUFA11
NM_001270362	0.0407222	-1.66117	RAD23A
NM_020365	0.0428065	-1.64994	EIF2B3
NM_005861	0.0443714	-1.64186	STUB1
NM_001330618	0.0356072	-1.64123	CYHR1
NM_001159	0.00312659	-1.63934	AOX1
NR_037654	0.0442646	-1.63884	MTHFS
NM_004493	0.00549912	-1.63853	HSD17B10
NM_145276	0.0494386	-1.63475	ZNF563
NM_181468	0.0314582	-1.62431	EIF6
NM_152299	0.0354918	-1.61737	NCAPH2
NM_001388	0.0424586	-1.60114	DRG2
NM_006339	0.0298769	-1.59611	HMG20B
NM_000429	0.00146536	-1.59424	MAT1A
NM_007048	0.0294351	-1.59386	BTN3A1
NM_017614	0.0203818	-1.58976	BHMT2
NM_015897	0.0380252	-1.57716	PIAS4
NM_014225	0.0304728	-1.5723	PPP2R1A
NM_032326	0.0459202	-1.56742	TMEM175
NM_022903	0.0324273	-1.56105	CCDC71
NM_207343	0.0374749	-1.55947	RNF214
NM_021090	0.0391834	-1.5533	MTMR3
NM_023936	0.0370131	-1.53416	MRPS34
NM_018337	0.0469777	-1.53212	ZNF444
NM_001098518	0.0425684	1.50492	ADGRF5
NM_002874	0.0313152	1.51085	RAD23B
NM_001551	0.030137	1.52727	IGBP1
NM_006808	0.0190442	1.53219	SEC61B
NR_033663	0.0315772	1.5372	EPOR
NM_003753	0.045785	1.54045	EIF3D
NM_017491	0.00740362	1.54287	WDR1
NM_001430	0.043082	1.55198	EPAS1
NM_001969	0.0366488	1.55257	EIF5
NM_014786	0.0284349	1.55595	ARHGEF17
NM_005233	0.0356339	1.56036	EPHA3
NM_019083	0.0346563	1.56715	TRMT13
NM_020921	0.041023	1.56779	NIN
NM_001330178	0.0429951	1.57304	PLEKHA1
NM_182776	0.0181278	1.57522	MCM7
NM_032338	0.0254436	1.57763	LLPH
NM_007193	0.0322281	1.57784	ANXA10
NM_014905	0.0298628	1.5846	GLS
NM_138370	0.0273047	1.58529	PKDCC
NM_020846	0.0431681	1.5964	SLAIN2
NM_017819	0.048017	1.6101	TRMT10C
NM_006527	0.0400407	1.61134	SLBP
NM_001292018	0.0356656	1.61228	CYTH1
NM_032427	0.0247629	1.61466	MAML2
NR_003370	0.0487957	1.62013	RRN3P1
NM_006004	0.0493232	1.62966	UQCRH
NM_001128913	0.0183451	1.63018	PCBP2
NM_001102397	0.0250569	1.63275	HNRNPR
NM_006307	0.0153059	1.6358	SRPX
NM_015562	0.00535525	1.63645	UBXN7
NM_004622	0.034925	1.64403	TSN
NM_025201	0.0327239	1.6488	PLEKHO2
NM_014078	0.0148408	1.65305	MRPL13
NM_015701	0.0394169	1.65463	ERLEC1
NM_017746	0.0295042	1.65641	TEX10
NM_031369	0.0347619	1.6566	HNRNPD
NM_014166	0.014786	1.6595	MED4
NM_015969	0.0112213	1.66085	MRPS17
NM_001032392_dup1	0.0377151	1.66352	PLGLB1
NM_002668	0.0105279	1.66416	PLP2
NM_013444	0.0234296	1.66563	UBQLN2
NM_006039	0.0241531	1.66674	MRC2
NM_024529	0.0482663	1.66821	CDC73
NM_006449	0.0285636	1.66831	CDC42EP3
NM_005872	0.0436849	1.67324	BCAS2
NM_007214	0.0479232	1.67425	SEC63
NM_002568	0.0290422	1.67883	PABPC1
NR_049833	0.0448426	1.6802	MIR3680-2
NM_017634	0.0473069	1.68574	KCTD9
NM_006283	0.0296529	1.6867	TACC1
NM_001193489	0.0169904	1.68712	SECISBP2L
NM_001243283	0.0244073	1.69088	ALCAM
NM_001134870	0.041322	1.6956	PPP1R18
NM_198097	0.0172397	1.69711	CCZ1B
NM_001193538	0.0248715	1.69752	TMEM126B
NM_001003712	0.045008	1.70329	OSBPL8
NM_016302	0.0301779	1.70482	CRBN
NM_001099402	0.0435636	1.70967	CCNK
NM_002546	0.0426467	1.70969	TNFRSF11B
NM_004814	0.0453746	1.71304	SNRNP40
NM_015622	0.0156924	1.72269	CCZ1
NM_000202	0.00666537	1.72323	IDS
NM_003642	0.036513	1.72361	HAT1
NM_001433	0.0469029	1.72371	ERN1
NM_000712	0.0446526	1.72372	BLVRA
NR_002447	0.0457376	1.72764	SNORD24
NM_025054	0.0222843	1.72798	VCPIP1
NM_000386	0.0124618	1.73165	BLMH
NM_018360	0.0200166	1.73289	TXLNG
NM_014280	0.048459	1.73567	DNAJC8
NM_006356	0.0213531	1.73607	ATP5H
NR_135762	0.0415416	1.73713	RPS9
NM_144498	0.0426889	1.73883	OSBPL2
NM_001128911	0.0107632	1.74138	PCBP2
NM_001862	0.0438935	1.7424	COX5B
NM_015384	0.0437589	1.7433	NIPBL
NM_017847	0.0343122	1.74464	C1orf27
NM_025235	0.0370145	1.74749	TNKS2
NM_001080412	0.0195396	1.74852	ZBTB38
NM_144710	0.0364094	1.75276	2019-09-10
NM_013387	0.0357006	1.75287	UQCR10
NM_178587	0.0351013	1.75298	PPP2R5C
NM_138369	0.046081	1.75325	BOD1
NM_012158	0.0176574	1.75383	FBXL3
NM_014691	0.0373724	1.75619	AQR
NM_033412	0.0229652	1.75703	SLC25A51
NM_001286835	0.0469278	1.76124	CBWD5
NM_001024847	0.0410606	1.76353	TGFBR2
NM_033515	0.0365347	1.76558	ARHGAP18
NM_005359	0.0432855	1.76746	SMAD4
NM_030969	0.0343511	1.76754	TMEM14B
NR_125376	0.0435175	1.76938	LOC100419583
NM_001085464	0.0151336	1.77066	CTNND1
NM_032195	0.0480185	1.77115	SON
NM_020830	0.0243968	1.77208	WDFY1
NM_139126	0.0143883	1.77385	PPIL4
NM_001005340	0.0253768	1.77699	GPNMB
NM_007342	0.0252267	1.7786	NUPL2
NM_005174	0.0221748	1.78088	ATP5C1
NM_001827	0.00869083	1.78925	CKS2
NM_012334	0.0127829	1.79259	MYO10
NM_001098638	0.00773112	1.7998	RNF169
NM_021643	0.0120356	1.79986	TRIB2
NM_203290	0.0258365	1.80172	POLR1C
NM_017780	0.0343112	1.80258	CHD7
NM_018989	0.0213011	1.80301	RBM27
NM_006837	0.0408189	1.81411	COPS5
NM_022003	0.0174746	1.81548	FXYD6
NM_024787	0.0399829	1.81594	RNF122
NR_130154	0.0107924	1.81862	FARSB
NM_173475	0.00472073	1.81897	DCUN1D3
NR_037506	0.0191045	1.81904	MIR3941
NM_004663	0.0352702	1.8191	RAB11A
NM_004541	0.0476364	1.8244	NDUFA1
NM_002023	0.0454574	1.82772	FMOD
NM_016101	0.0369662	1.82872	NIP7
NR_135800	0.0302507	1.83344	FAM208B
NM_001197294	0.0471085	1.83833	DPYSL3
NM_020820	0.036288	1.84415	PREX1
NM_003584	0.000325933	1.84442	DUSP11
NM_015990	0.0313689	1.84564	KLHL5
NM_002160	0.0416623	1.85232	TNC
NM_006263	0.0113004	1.85335	PSME1
NM_007062	0.0187778	1.85344	PWP1
NM_014167	0.0351566	1.85803	CCDC59
NM_003566	0.0222828	1.85984	EEA1
NM_000317	0.0340338	1.86091	PTS
NM_181442	0.0342835	1.86094	ADNP
NM_006965	0.0264545	1.86238	ZNF24
NM_153321	0.038406	1.86392	PMP22
NM_001297671	0.0455813	1.86747	RGL1
NM_006282	0.00341243	1.87177	STK4
NM_015079	0.0425947	1.87463	TBC1D2B
NM_001973	0.0240853	1.88038	ELK4
NM_198516	0.021649	1.88123	GALNT18
NM_001308077	0.0206349	1.88152	FETUB
NR_106832	0.0466791	1.88328	MIR6774
NM_005514	0.0420049	1.88333	HLA-B
NM_022835	0.0219936	1.88551	PLEKHG2
NM_006255	0.0358427	1.88603	PRKCH
NM_013236	0.0225965	1.89164	ATXN10
NM_032985	0.0213352	1.89182	SEC23B
NM_019001	0.00259982	1.89187	XRN1
NM_031901	0.00908601	1.8922	MRPS21
NM_003278	0.0476786	1.8953	CLEC3B
NM_000582	0.00535608	1.89675	SPP1
NM_000442	0.0170961	1.89825	PECAM1
NM_015475	0.0420001	1.89979	FAM98A
NM_012192	0.0416433	1.90007	TIMM10B
NM_015933	0.012499	1.90103	TMA7
NM_152857	0.00180331	1.90108	WTAP
NM_002137	0.03885	1.90129	HNRNPA2B1
NM_021939	0.0319422	1.90154	FKBP10
NM_052937	0.0082266	1.90166	PCMTD1
NM_174889	0.0337404	1.90191	NDUFAF2
NM_005783	0.006391	1.90254	TXNDC9
NM_001136195	0.0268617	1.90259	TNPO2
NM_003414	0.019025	1.90402	ZNF267
NM_012257	0.0412108	1.90469	HBP1
NM_138446	0.00843215	1.90523	MALSU1
NM_002451	0.0115399	1.90928	MTAP
NM_001134693	0.0216089	1.91097	OST4
NM_001310154	0.00571277	1.91358	ANKRD36C
NM_003859	0.0410184	1.91686	DPM1
NM_178833	0.0198462	1.91825	SLC9B2
NM_194247	0.0187275	1.91976	HNRNPA3
NM_001323986	0.0222394	1.921	CTNNA1
NM_213595	0.00931496	1.92434	ISCU
NM_001330259	0.00202117	1.92817	ACOT9
NM_012090	0.0341622	1.92871	MACF1
NM_001252079	0.029827	1.93265	USP15
NR_036610	0.0470136	1.93551	SRSF3
NM_000396	0.0245629	1.94108	CTSK
NR_073365	0.0215905	1.94253	DNAJC10
NM_001330330	0.0444561	1.94439	LUC7L3
NM_004370	0.0325256	1.94579	COL12A1
NM_032632	0.0261091	1.94812	PAPOLA
NM_000426	0.0243814	1.94855	LAMA2
NM_005230	0.0384831	1.95006	ELK3
NM_000108	0.0330198	1.95052	DLD
NM_012425	0.00353291	1.95525	RSU1
NM_176869	0.0236694	1.95653	PPA2
NM_022739	0.000369303	1.95927	SMURF2
NM_005038	0.0108594	1.96113	PPID
NR_146385	0.0108579	1.96559	SNHG12
NM_002887	0.0484203	1.96987	RARS
NM_001306091	0.0207924	1.97195	INTS6
NM_001001	0.0252416	1.97215	RPL36AL
NM_025238	0.0317116	1.97244	BTBD1
NM_005782	0.0314096	1.97327	ALYREF
NM_001680	0.0291806	1.97341	FXYD2
NM_001001890	0.0358901	1.9744	RUNX1
NM_174908	0.0438103	1.9757	CCDC50
NR_002743	0.0190561	1.97607	SNORD50A
NM_013263	0.00274362	1.9778	BRD7
NM_016037	0.0153028	1.9792	UTP11
NM_003569	0.00378469	1.98034	STX7
NM_002072	0.031117	1.98139	GNAQ
NM_001145312	0.00558198	1.98143	ETV3
NM_005871	0.0186827	1.98479	SMNDC1
NM_001146213	0.0428891	1.98538	TBC1D15
NM_005817	0.00338749	1.98605	PLIN3
NM_001289950	0.0413133	1.98642	EEF1D
NM_001083956	0.0149465	1.98663	ZNF655
NM_003663	0.0254074	1.98826	CGGBP1
NM_001017998	0.000504041	1.9932	GNG10
NM_004232	0.0084393	1.99423	SOCS6
NM_004228	0.0106942	1.99544	CYTH2
NM_001244883	0.0193939	2.00021	DLST
NR_033302	0.00964928	2.00342	DHX9
NM_001164213	0.0411504	2.00361	LRCH1
NM_201403	0.0128781	2.00635	MOB3C
NM_013248	0.00534256	2.0068	NXT1
NR_034011	0.0031911	2.00793	SNHG8
NM_014267	0.0416042	2.00802	C11orf58
NM_022831	0.00783445	2.01008	AIDA
NM_006164	0.0444638	2.01121	NFE2L2
NM_016404	0.0264766	2.0125	TRMT112
NM_018026	0.017392	2.01332	PACS1
NM_006009	0.0145262	2.01414	TUBA1A
NM_015994	0.0223942	2.01624	ATP6V1D
NM_006870	0.00924643	2.02001	DSTN
NM_002490	0.0160418	2.02142	NDUFA6
NM_001135768	0.0239413	2.02208	PVR
NM_001620	0.0060222	2.02288	AHNAK
NM_033306	0.0434987	2.02303	CASP4
NM_020190	0.0280286	2.02375	OLFML3
NM_001284237	0.0360733	2.0245	ZFYVE16
NM_001122659	0.0234695	2.02478	EDNRB
NM_016494	0.0346787	2.02599	RNF181
NM_016027	0.0307005	2.02661	LACTB2
NM_012329	0.0250827	2.02667	MMD
NM_001190274	0.0464745	2.02737	FBXO11
NM_001227	0.00664111	2.02784	CASP7
NM_001077269	0.0284769	2.02926	WIPF1
NM_001032288	0.0466641	2.02961	UBE2V1
NM_024045	0.0145889	2.0305	DDX50
NM_007189	0.0456889	2.03117	ABCF2
NM_002970	0.0421484	2.03144	SAT1
NM_134470	0.0407331	2.03309	IL1RAP
NM_003618	0.00378498	2.03476	MAP4K3
NM_003128	0.00775597	2.03524	SPTBN1
NM_006558	0.0457372	2.0449	KHDRBS3
NM_175884	0.00550713	2.04595	CCDC71L
NM_003364	0.0356137	2.047	UPP1
NR_036592	0.0426048	2.04828	EBLN3P
NM_173607	0.0317706	2.04951	FAM177A1
NM_021999	0.0176197	2.05171	ITM2B
NM_024953	0.0148147	2.05334	NAA25
NM_001320646	0.0371482	2.05444	U2AF1L5
NM_001135699	0.0497722	2.05577	YWHAZ
NM_019048	0.0236942	2.05607	ASNSD1
NM_017583	0.0458268	2.05879	TRIM44
NM_184234	0.0239081	2.0588	RBM39
NM_001039348	0.0138427	2.06025	EFEMP1
NM_013254	0.0277551	2.0605	TBK1
NM_001539	0.0257659	2.0605	DNAJA1
NM_005791	0.0334754	2.06062	MPHOSPH10
NM_003548	0.0397906	2.06253	HIST2H4A
NM_194434	0.00703508	2.06574	VAPA
NM_078468	0.0377172	2.06577	BCCIP
NM_199359	0.00548865	2.06812	TPD52L2
NM_153188	0.0202032	2.06927	TNPO1
NM_006170	0.0451891	2.06951	NOP2
NM_032582	0.0426923	2.06953	USP32
NM_015208	0.0210228	2.07045	ANKRD12
NM_014062	0.0302334	2.07085	NOB1
NM_138408	0.0101414	2.07259	GTF3C6
NM_002037	0.0142304	2.07264	FYN
NM_005445	0.0153832	2.07278	SMC3
NM_003467	0.00655404	2.07289	CXCR4
NM_014244	0.0195968	2.07516	ADAMTS2
NM_001038707	0.0487397	2.07524	CDC42SE1
NM_006802	0.0427511	2.07632	SF3A3
NM_181889	0.0310356	2.07855	UBE2D3
NM_001537	0.020399	2.07905	HSBP1
NM_004288	0.0367076	2.08288	CYTIP
NM_152617	0.0334685	2.08294	RNF168
NM_003262	0.0333001	2.08297	SEC62
NM_003333	0.00850926	2.08535	UBA52
NM_032601	0.00338393	2.08645	MCEE
NM_025147	0.00341326	2.08791	COQ10B
NM_015051	0.00560213	2.08837	ERP44
NM_019051	0.00450559	2.0888	MRPL50
NM_003875	0.0277467	2.09225	GMPS
NM_013451	0.0412191	2.09336	MYOF
NM_016009	0.023016	2.09396	SH3GLB1
NM_006784	0.0322931	2.09564	WDR3
NM_016406	0.013794	2.09796	UFC1
NM_022833	0.0102748	2.09811	FAM129B
NM_144578	0.0247826	2.09836	MAPK1IP1L
NM_005900	0.0180761	2.09941	SMAD1
NM_001987	0.0074941	2.10022	ETV6
NM_018257	0.0235338	2.10044	PCMTD2
NM_003548_dup1	0.0317088	2.1018	HIST2H4A
NM_005780	0.0203376	2.10309	LHFP
NM_019050	0.00352515	2.10909	USP53
NM_001135099	0.0155935	2.11344	TMPRSS2
NM_138400	0.0265138	2.1155	NOM1
NM_001042413	0.0117321	2.12147	GLIS3
NM_002060	0.0305416	2.12379	GJA4
NR_138095	0.00614125	2.12541	C19orf43
NM_001166	0.0270156	2.12668	BIRC2
NM_138961	0.0178907	2.12749	ESAM
NM_004447	0.0287447	2.12819	EPS8
NM_004231	0.0260071	2.12896	ATP6V1F
NR_003225	0.0023466	2.12908	LGALS3
NM_024334	0.00782395	2.13085	TMEM43
NM_001000	0.0415155	2.13134	RPL39
NM_004651	0.0111289	2.13193	USP11
NM_003543	0.0128977	2.13194	HIST1H4H
NM_002268	0.00999696	2.13266	KPNA4
NM_001048200	0.0484662	2.13269	HIPK3
NM_173647	0.0323633	2.13681	RNF149
NM_018221	0.0442	2.13747	MOB1A
NM_000165	0.0346967	2.13789	GJA1
NM_002715	0.0483695	2.13819	PPP2CA
NM_183381	0.0105838	2.1399	RNF13
NM_000976	0.0396948	2.14144	RPL12
NM_015646	0.0425555	2.14329	RAP1B
NM_031471	0.00140489	2.14774	FERMT3
NM_031480	0.0018746	2.14798	RIOK1
NM_012073	0.0336258	2.14851	CCT5
NM_018233	0.0163748	2.15328	OGFOD1
NM_002454	0.0188059	2.15472	MTRR
NM_003927	0.00168779	2.15619	MBD2
NM_016217	0.00215948	2.1568	HECA
NM_018704	0.00564809	2.15774	CTTNBP2NL
NM_015483	0.00775288	2.15825	KBTBD2
NM_016303	0.0267827	2.15894	TCEAL9
NM_080426	0.016342	2.16024	GNAS
NM_001123329	0.00803219	2.16031	ZBTB1
NM_002869	0.0382992	2.16068	RAB6A
NM_018975	0.0126802	2.16966	TERF2IP
NM_007145	0.0143286	2.17003	ZNF146
NM_001205315	0.0214797	2.17044	STEAP4
NM_003641	0.00109855	2.17274	IFITM1
NM_080632	0.0463512	2.17311	UPF3B
NR_146158	0.00232687	2.17504	SETD2
NM_003187	0.00209773	2.17635	TAF9
NM_016836	0.0498265	2.17697	RBMS1
NM_002370	0.00154059	2.17742	MAGOH
NM_016032	0.0490605	2.17845	ZDHHC9
NM_020317	0.0389894	2.17863	RSRP1
NM_001042471	0.00165957	2.18127	GSDMB
NM_006761	0.008114	2.1823	YWHAE
NM_014047	0.0215183	2.18369	C19orf53
NM_002605	0.0395012	2.18428	PDE8A
NM_001113493	0.0483209	2.18463	2019-09-09
NM_021130	0.0051264	2.18522	PPIA
NM_015368	0.00977193	2.19131	PANX1
NM_001281293	0.0262628	2.19418	ZNF281
NM_032905	0.00918456	2.19742	RBM17
NR_106930	0.043746	2.19747	MIR6870
NM_006169	0.000134648	2.20025	NNMT
NM_000096	0.00265252	2.20469	CP
NM_012388	0.0132883	2.20487	BLOC1S6
NM_023009	0.00245895	2.20501	MARCKSL1
NM_001984	0.041389	2.20505	ESD
NM_005371	0.0129521	2.20685	METTL1
NM_024776	0.000654607	2.21049	PEAK1
NM_004425	0.0242113	2.21099	ECM1
NM_001145160	0.0375222	2.21146	TPM4
NM_006963	0.0124999	2.2119	ZNF22
NM_133471	0.031611	2.22294	PPP1R18
NM_031262	0.0372328	2.22591	HNRNPK
NM_181673	0.0229039	2.22782	OGT
NM_205860	0.00511779	2.23066	NR5A2
NM_032509	0.0103853	2.23399	MAK16
NM_021129	0.0428491	2.23455	PPA1
NM_007285	0.00964801	2.23535	GABARAPL2
NM_001008895	0.0173623	2.23626	CUL4A
NM_012255	0.0459102	2.23768	XRN2
NM_001414	0.0293922	2.23935	EIF2B1
NM_015659	0.0317075	2.24561	RSL1D1
NM_003472	0.0400243	2.25245	DEK
NM_003798	0.00522193	2.25648	CTNNAL1
NM_001122964	0.00499199	2.25796	PPP4R3B
NM_015295	0.0303542	2.25814	SMCHD1
NM_022735	0.0115378	2.26943	ACBD3
NM_001177665	0.00480255	2.26959	RIF1
NM_004708	0.0222039	2.27109	PDCD5
NM_002296	0.0422996	2.27201	LBR
NM_005842	0.0271265	2.27647	SPRY2
NM_001243186	0.0201748	2.27741	PIM1
NM_153371	0.0260431	2.27771	LNX2
NM_030817	0.0163083	2.27791	APOLD1
NM_001981	0.00643312	2.27831	EPS15
NM_004580	0.0280391	2.27834	RAB27A
NM_001696	0.0145459	2.27932	ATP6V1E1
NM_001349	0.0240085	2.27954	DARS
NM_002438	0.0222863	2.28064	MRC1
NR_002315	0.0116646	2.28393	H3F3AP4
NM_001324090	0.013063	2.28423	VDAC2
NM_000014	0.0360329	2.28436	A2M
NM_183006	0.0315749	2.28992	DLGAP4
NM_001278556	0.0217054	2.2907	ARPC3
NM_020232	0.000293661	2.29149	PSMG2
NM_000701	0.000847001	2.29649	ATP1A1
NM_001865	0.0408857	2.29671	COX7A2
NM_012245	0.020037	2.29693	SNW1
NR_003077	0.00727075	2.2993	SNORD99
NM_002293	0.00816997	2.3015	LAMC1
NM_004300	0.00385709	2.30868	ACP1
NM_001206567	0.0332598	2.31043	IFI16
NM_001219	0.00740592	2.31192	CALU
NM_002816	0.032667	2.31366	PSMD12
NM_002211	0.00583126	2.31571	ITGB1
NM_172373	0.0169206	2.31591	ELF1
NM_002787	0.040925	2.31643	PSMA2
NM_053016	0.0252568	2.31805	PALM2
NM_005016	0.0106706	2.32186	PCBP2
NM_152699	0.00177389	2.32188	SENP5
NR_002579	0.000788704	2.3231	SNORD74
NR_002594	0.00491536	2.3248	SLC7A5P2
NM_000024	0.00352929	2.32507	ADRB2
NM_019042	0.0347451	2.32869	PUS7
NR_125730_dup1_chr19	0.0277917	2.32965	RNU6-2
NM_014426	0.032636	2.33146	SNX5
NM_006024	0.047816	2.3318	TAX1BP1
NM_174907	0.0254121	2.33276	PPP4R2
NM_139323	0.0304925	2.33356	YWHAB
NM_005381	0.0240465	2.33407	NCL
NM_001166588	0.00995918	2.33628	EIF2B3
NM_014853	0.015196	2.33656	SGSM2
NM_015640	0.00986893	2.34804	SERBP1
NM_021961	0.0272408	2.35264	TEAD1
NM_004537	6.31539e-05	2.35933	NAP1L1
NM_002429	0.018041	2.3594	MMP19
NM_006682	0.0211266	2.36027	FGL2
NM_002266	0.0165747	2.3608	KPNA2
NM_014547	0.0310007	2.36136	TMOD3
NM_001100122	0.0318629	2.36219	SBNO2
NM_001136537	0.0135457	2.3626	BTBD19
NM_020357	0.00721276	2.36319	PCNP
NM_003908	0.00748619	2.36411	EIF2S2
NM_004559	0.0151327	2.36612	YBX1
NM_057175	0.00736916	2.37409	NAA15
NM_006074	0.0165363	2.37457	TRIM22
NM_001300834	0.0337353	2.37609	C1orf162
NM_002106	0.0240122	2.37828	H2AFZ
NM_003898	0.0170675	2.37917	SYNJ2
NM_006868	0.0110693	2.37928	RAB31
NM_001007553	0.00407251	2.38448	CSDE1
NM_018128	0.0236355	2.38459	TSR1
NM_016021	0.00947908	2.38511	UBE2J1
NM_006097	0.033071	2.38697	MYL9
NM_020992	0.00657278	2.38797	PDLIM1
NM_032830	0.0123393	2.39073	UTP4
NM_004079	0.0297581	2.39124	CTSS
NM_001282757	0.0399529	2.39286	TRA2A
NM_001040118	0.0124644	2.39395	ARAP1
NM_006519	0.00927927	2.39603	DYNLT1
NM_001126	0.00158515	2.39623	ADSS
NM_032208	0.0280006	2.39908	ANTXR1
NM_003713	0.00203194	2.39973	PLPP3
NM_005274	0.0249781	2.40626	GNG5
NM_006857	0.0148411	2.41155	SNRNP27
NM_032412	0.0283944	2.41316	CYSTM1
NM_139207	0.00160618	2.41327	NAP1L1
NM_004902	0.0148583	2.4137	RBM39
NM_024165	0.00246293	2.41862	PHF1
NM_014453	0.0243756	2.42108	CHMP2A
NR_002323	0.0176383	2.43028	TUG1
NM_001514	0.000588407	2.43217	GTF2B
NM_003489	0.0128719	2.4326	NRIP1
NM_001272096	0.0136026	2.43382	STX4
NM_006274	0.03903	2.43422	CCL19
NR_147163	0.0396651	2.44037	LINC01767
NM_024843	0.0138927	2.44796	CYBRD1
NM_020778	0.0394121	2.45048	ALPK3
NM_004094	0.00606052	2.45451	EIF2S1
NR_002989	0.0178266	2.45454	SNORA81
NM_006947	0.040077	2.45623	SRP72
NM_153634	0.00951142	2.45986	CPNE8
NM_001323916	0.0242344	2.45998	FNIP2
NM_001048241	0.0132475	2.46292	UBL5
NM_012394	0.0426964	2.46476	PFDN2
NM_033229	0.0207097	2.46529	TRIM15
NM_032025	0.00222881	2.47089	EIF2A
NM_152608	0.010227	2.47266	SDE2
NR_030620	0.0183377	2.47509	MIR374B
NM_002961	0.0277426	2.47825	S100A4
NM_079423	0.0402628	2.47904	MYL6
NM_015062	0.0225136	2.47952	PPRC1
NM_001500	0.0319777	2.47981	GMDS
NM_018475	0.000712235	2.48441	TMEM165
NM_002717	0.00079112	2.48598	PPP2R2A
NM_006401	0.0433513	2.48861	ANP32B
NM_033022	0.0126381	2.49187	RPS24
NM_021109	0.0153979	2.49195	TMSB4X
NM_001300821	0.00143359	2.49268	EIF4B
NM_003028	0.0476712	2.49691	SHB
NM_021149	0.046856	2.49832	COTL1
NM_005952	0.0486426	2.49923	MT1X
NM_005034	0.00172223	2.50016	POLR2K
NM_001001925	0.0310598	2.50182	MTUS1
NM_001270531	0.00399673	2.50182	WTAP
NM_024605	0.00304139	2.50887	ARHGAP10
NR_003009	0.0310154	2.50931	SCARNA8
NM_000358	0.0283864	2.51023	TGFBI
NM_003564	0.00893861	2.51245	TAGLN2
NR_024206	0.049765	2.5138	CYTOR
NR_015431	0.0246158	2.51426	LINC-PINT
NM_005902	0.017086	2.51563	SMAD3
NM_001290049	0.0446026	2.51832	USO1
NM_003840	0.0236576	2.52054	TNFRSF10D
NM_001892	0.0403052	2.5238	CSNK1A1
NM_004398	0.0252882	2.52549	DDX10
NM_199185	0.00259943	2.52833	NPM1
NM_005204	0.030719	2.52921	MAP3K8
NM_017761	0.00463275	2.53436	PNRC2
NM_015952	0.00873002	2.53871	RWDD1
NM_001142424	0.0446973	2.53961	MORF4L2
NM_005620	0.0468565	2.54567	S100A11
NM_001003703	0.0482111	2.54694	ATP5J
NM_001002800	2.46315e-06	2.54834	SMC4
NM_001039590	0.0105928	2.54966	USP9X
NM_017816	0.0120561	2.55134	LYAR
NM_016289	0.00799616	2.55159	CAB39
NM_004593	0.00514271	2.55168	TRA2B
NR_027241	0.0125375	2.55317	SNHG17
NR_003028	0.0107575	2.55692	SNORA25
NM_012110	0.00112396	2.55851	CHIC2
NM_001570	0.00441407	2.55934	IRAK2
NM_005880	0.0229324	2.55943	DNAJA2
NM_004891	0.0130669	2.55958	MRPL33
NM_012478	0.0292318	2.56002	WBP2
NM_004582	0.0439195	2.5603	RABGGTB
NM_001077489	0.0434526	2.56047	GNAS
NM_001195446	0.00100576	2.56142	SRSF7
NM_001127671	0.00150774	2.56348	LIFR
NM_015675	0.0488197	2.5654	GADD45B
NM_018288	0.00575462	2.56568	PHF10
NM_004075	0.00276228	2.56903	CRY1
NM_005335	0.0397332	2.56911	HCLS1
NM_002826	0.00208615	2.5705	QSOX1
NM_001416	0.0379799	2.57057	EIF4A1
NM_015589	0.00419187	2.57269	SAMD4A
NM_198896	0.00312408	2.57496	RAB6A
NM_001288962	0.0395013	2.57671	TRIP10
NM_002318	0.0315702	2.57958	LOXL2
NM_003183	0.000174687	2.58345	ADAM17
NM_006622	0.0174671	2.58494	PLK2
NM_015055	0.00281277	2.58699	SWAP70
NM_000609	0.0470214	2.58704	CXCL12
NM_033546	0.000531382	2.58988	MYL12B
NM_001127196	0.0200162	2.59257	CNBP
NM_015904	0.0185522	2.5927	EIF5B
NM_001655	0.0144658	2.59395	ARCN1
NM_032390	0.00480403	2.59532	NIFK
NM_014300	0.0166218	2.59607	SEC11A
NM_002510	0.0448737	2.59702	GPNMB
NM_017755	0.0433515	2.59739	NSUN2
NM_001171888	0.0325186	2.59759	FGFR1OP2
NM_001184979	0.0366439	2.5986	NDUFS5
NM_015523	0.0121416	2.59956	REXO2
NM_005028	0.00272985	2.60104	PIP4K2A
NM_014812	0.00339753	2.60828	CEP170
NM_002489	0.00582716	2.60851	NDUFA4
NM_005923	0.00149922	2.61025	MAP3K5
NM_001083617	0.0471591	2.61244	RB1CC1
NM_030968	0.00094763	2.61444	C1QTNF1
NM_007166	0.000357487	2.62388	PICALM
NM_022763	0.0460478	2.62451	FNDC3B
NM_203416	0.0136298	2.63111	CD163
NM_003601	0.00644851	2.63195	SMARCA5
NM_006471	0.0194581	2.63814	MYL12A
NR_037852	0.0356902	2.64044	DDX39B
NM_000127	0.0161922	2.64464	EXT1
NM_001284389	0.0060313	2.65358	NOLC1
NM_138444	0.000162316	2.66051	KCTD12
NM_001143998	0.0143335	2.66066	SEC14L1
NM_002495	0.00842184	2.66259	NDUFS4
NM_152862	0.0128762	2.66577	ARPC2
NM_004888	0.0325679	2.66705	ATP6V1G1
NM_003758	0.0363205	2.66956	EIF3J
NR_037713	0.0116249	2.67147	RFFL
NM_031243	0.0177601	2.67285	HNRNPA2B1
NM_016545	0.00603158	2.67447	IER5
NM_001330474	0.032556	2.67583	RNF10
NM_014886	0.0138569	2.67648	NSA2
NM_176812	0.0119326	2.68999	CHMP4B
NM_003341	0.000351515	2.69149	UBE2E1
NM_000552	0.0295312	2.69177	VWF
NM_053032	0.0133942	2.69246	MYLK
NM_177924	0.0150093	2.69506	ASAH1
NM_006649	0.0130333	2.69906	UTP14A
NM_031370	0.0114555	2.70008	HNRNPD
NM_001242409	0.00315936	2.70066	GAREM1
NM_022164	0.00434454	2.70099	TINAGL1
NM_005926	0.00962074	2.70505	MFAP1
NM_017913	0.0324993	2.70729	CDC37L1
NM_001284	0.00659399	2.71051	AP3S1
NM_005721	0.0104337	2.71404	ACTR3
NM_016047	0.00645121	2.7186	SF3B6
NR_145520	0.0288179	2.71968	WSB1
NM_001351115	0.00895694	2.72154	NSUN6
NM_015474	0.00481373	2.73217	SAMHD1
NM_001007069	0.003159	2.7351	SDCBP
NR_001447	0.0354926	2.73606	MT1L
NM_001319238	0.0160191	2.74872	ZC3H11A
NM_016098	0.00417156	2.75596	MPC1
NM_005875	0.00362138	2.75935	EIF1B
NM_001711	0.00779863	2.7652	BGN
NM_002786	0.0409219	2.7659	PSMA1
NM_002520	0.0266114	2.76597	NPM1
NM_020772	0.0347478	2.76877	NUFIP2
NM_002019	0.00032455	2.77197	FLT1
NM_014918	0.00146237	2.77349	CHSY1
NM_004776	0.0417369	2.7751	B4GALT5
NM_001258334	0.0456297	2.77545	HAL
NM_001039349	0.0143988	2.77707	EFEMP1
NM_001358	0.0380138	2.77781	DHX15
NM_001102653	0.0144034	2.779	OTUD4
NM_018648	0.0137632	2.78315	NOP10
NM_014059	0.0387193	2.78414	RGCC
NM_012325	0.0053246	2.78516	MAPRE1
NM_173485	0.0468896	2.78755	TSHZ2
NM_006360	0.0109447	2.79538	EIF3M
NM_001018004	0.0125742	2.80151	TPM1
NM_005870	0.0132844	2.80385	SAP18
NR_145752	0.0172338	2.80393	SNORD63B
NM_001163287	0.0128477	2.8063	EWSR1
NM_001679	0.0464669	2.81213	ATP1B3
NM_015932	0.00822101	2.81824	POMP
NM_000167	0.0498522	2.81859	GK
NM_018290	0.0329578	2.82263	PGM2
NM_006706	0.0215737	2.82581	TCERG1
NM_000611	0.000883206	2.83065	CD59
NM_005564	0.0367606	2.83306	LCN2
NM_000300	0.0318953	2.8331	PLA2G2A
NM_004996	0.000251576	2.83395	ABCC1
NM_001011553	0.000709531	2.83475	2019-09-07
NM_001003713	0.0210059	2.84586	ATP5J2
NM_001343	0.00377933	2.84771	DAB2
NM_002609	0.00954092	2.84818	PDGFRB
NM_020368	0.0317074	2.84847	UTP3
NM_001136258	0.00522901	2.84915	SGMS2
NM_004730	0.0118205	2.86169	ETF1
NM_001170464	9.97959e-07	2.8624	CDK17
NM_003937	0.0176847	2.86318	KYNU
NM_006773	0.0114969	2.86345	DDX18
NM_006266	0.0173466	2.87488	RALGDS
NM_018093	0.0297221	2.8753	WDR74
NM_001166110	0.0301151	2.87706	PALLD
NM_001114309	0.00104344	2.87768	ELF3
NM_170679	0.020637	2.87802	SKP1
NM_022818	0.0165783	2.87866	MAP1LC3B
NM_002094	0.00437345	2.8799	GSPT1
NM_001159920	0.0296493	2.8803	FLT1
NM_004501	0.0382604	2.88276	HNRNPU
NM_003142	0.00798105	2.88354	SSB
NM_181702	0.0185988	2.89186	GEM
NM_001135702	0.0256691	2.89186	YWHAZ
NM_017719	0.00223697	2.89281	SNRK
NM_001320194	0.0416331	2.89579	NACA
NR_023344	0.0171799	2.89682	RNU6ATAC
NM_004145	0.0393872	2.90087	MYO9B
NM_001008660	0.0193153	2.90092	PICALM
NM_003143	0.0312887	2.90689	SSBP1
NM_025160	2.42599e-05	2.90864	WDR26
NM_001118890	0.0211414	2.90897	GLRX
NM_004374	0.0144417	2.9103	COX6C
NM_000985	0.0252405	2.92103	RPL17
NM_001184985	0.0142034	2.92279	WNK1
NM_181501	0.0280933	2.92484	ITGA1
NM_015508	0.0255359	2.92502	TIPARP
NM_177424	0.000674187	2.92524	STX12
NM_005760	0.019925	2.93247	CEBPZ
NM_016355	0.0174333	2.93496	DDX47
NM_003757	0.0196267	2.93516	EIF3I
NM_032860	0.0191664	2.93662	LTV1
NM_014597	0.00850126	2.93731	DNTTIP2
NR_103797	0.0332367	2.9394	SON
NM_004342	0.0110513	2.9396	CALD1
NM_001146216	0.0125989	2.94329	TACC1
NM_001247996	0.0345751	2.94486	ASAP1
NM_001791	0.0455257	2.94669	CDC42
NM_001130845	0.0125977	2.94957	BCL6
NM_006265	0.00808055	2.95324	RAD21
NM_002134	0.0203982	2.95408	HMOX2
NM_021960	0.0413493	2.95568	MCL1
NM_004786	0.0108067	2.95639	TXNL1
NM_001270471	0.00713718	2.9633	SOCS2
NM_005909	0.00137107	2.96417	MAP1B
NM_006136	0.0120413	2.97676	CAPZA2
NM_033274	0.0086397	2.98076	ADAM19
NM_001904	0.0411571	2.98275	CTNNB1
NM_057166	0.0278794	2.9834	COL6A3
NM_018471	0.00902464	3.00154	ZC3H15
NM_002357	0.0138021	3.00174	MXD1
NM_000138	6.82704e-05	3.01077	FBN1
NM_031210	0.0052197	3.01188	SLIRP
NM_000362	0.0217558	3.01596	TIMP3
NM_001281445	0.0191261	3.01864	PKIG
NM_182488	0.0100962	3.01964	USP12
NM_021103	0.00668965	3.02342	TMSB10
NM_152649	0.00192954	3.02437	MLKL
NM_001400	3.47564e-06	3.02507	S1PR1
NM_018321	0.00196596	3.03677	BRIX1
NM_002881	0.00271851	3.03872	RALB
NM_018946	0.0260441	3.04067	NANS
NM_019597	0.00772063	3.04341	HNRNPH2
NM_001010942	0.00601449	3.0482	RAP1B
NM_003286	0.0198286	3.05346	TOP1
NR_146091	0.0111141	3.05542	TAF1D
NM_006429	0.0429307	3.06574	CCT7
NM_001206426	0.0273066	3.07023	USMG5
NM_001164097	0.0184781	3.07043	VCAN
NM_016441	0.00144922	3.07731	CRIM1
NM_001748	0.0380273	3.09649	CAPN2
NM_001660	0.0290957	3.09762	ARF4
NM_005953	0.00258314	3.09852	MT2A
NM_001142418	0.038646	3.10485	MORF4L2
NM_002298	0.0125704	3.10944	LCP1
NM_006391	0.0243324	3.11158	IPO7
NM_003870	0.0035045	3.11163	IQGAP1
NM_001425	0.0252244	3.11311	EMP3
NM_024027	0.00684963	3.11408	COLEC11
NR_000027	0.00690809	3.11579	SNORD83A
NM_005099	0.0376289	3.12051	ADAMTS4
NM_003242	0.00898644	3.12438	TGFBR2
NM_006819	0.041835	3.12472	STIP1
NM_005168	0.0493443	3.12608	RND3
NM_021215	0.0420214	3.12652	RPRD1B
NM_031286	0.0199496	3.13598	SH3BGRL3
NM_006734	0.00794459	3.15054	HIVEP2
NM_004162	0.00226862	3.15427	RAB5A
NM_005499	0.00883192	3.1585	UBA2
NM_006325	0.027513	3.15922	RAN
NM_002210	0.00884692	3.15982	ITGAV
NM_001110	0.00365495	3.16042	ADAM10
NM_006713	0.00743478	3.16317	SUB1
NR_036052_chr5	0.00378269	3.16452	MIR1244-1
NM_004126	0.0108484	3.16681	GNG11
NM_201544	0.00069949	3.16774	LGALS8
NR_036262_chr5	0.00372379	3.16974	MIR1244-2
NM_005415	0.0457209	3.17294	SLC20A1
NR_036263_chr5	0.00367541	3.17913	MIR1244-3
NM_032525	0.00264842	3.18046	TUBB6
NM_003756	0.015113	3.18404	EIF3H
NR_002578	0.0355633	3.18409	GAS5
NM_002467	0.02487	3.1843	MYC
NM_004331	0.0229319	3.18635	BNIP3L
NR_128710_chr5	0.00367549	3.18811	MIR1244-4
NM_012341	0.0229395	3.1902	GTPBP4
NM_052905	0.0141625	3.1992	FMNL2
NM_006431	0.0272128	3.19943	CCT2
NM_020651	3.73256e-05	3.20569	PELI1
NM_005532	0.0420699	3.20755	IFI27
NM_001769	0.00274297	3.21115	CD9
NR_108049	0.0395308	3.21931	CCAT1
NM_021870	0.0258417	3.22067	FGG
NM_199511	0.00049245	3.22481	CCDC80
NM_003115	0.0253458	3.22557	UAP1
NM_005655	0.0276799	3.22845	KLF10
NM_003239	0.00126087	3.23283	TGFB3
NM_001154	0.00657735	3.23499	ANXA5
NR_003098	0.0206629	3.23611	SNHG1
NM_015934	0.0224407	3.23931	NOP58
NM_004844	0.0305416	3.25785	SH3BP5
NM_198318	0.0312562	3.26024	PRMT1
NM_002899	0.00254846	3.26235	RBP1
NM_001937	0.000326203	3.26807	DPT
NM_015179	0.0181276	3.26836	RRP12
NM_018715	0.00168162	3.26867	RCC2
NM_005606	0.0379539	3.27333	LGMN
NM_016061	0.0023858	3.27575	YPEL5
NM_001193416	0.032455	3.27633	DDX3X
NM_012072	0.000245856	3.28279	CD93
NM_015920	0.00142255	3.28343	RPS27L
NR_003057	0.00728759	3.29079	SNORD69
NM_001251	0.0375573	3.29195	CD68
NR_003047	0.0224287	3.2965	SNORD19
NM_016039	0.0147329	3.30872	C14orf166
NM_003290	0.00631013	3.32071	TPM4
NM_012232	0.000702825	3.32228	CAVIN1
NM_001032293	0.0107789	3.32443	ZNF207
NM_001308123	0.000519438	3.33966	ZNF24
NM_006022	0.031159	3.33993	TSC22D1
NM_004039	0.00782016	3.34466	ANXA2
NM_145686	0.00640435	3.35272	MAP4K4
NM_016480	0.00177758	3.35827	PAIP2
NM_001839	0.0411744	3.35905	CNN3
NR_106816	0.010181	3.36694	MIR6758
NM_006500	0.00338487	3.36898	MCAM
NM_001136025	0.0211117	3.37181	PLS3
NM_006762	0.0217843	3.37334	LAPTM5
NR_003942	0.0236812	3.37396	SNORD76
NM_003022	0.00076452	3.37518	SH3BGRL
NM_016587	0.00764743	3.37963	CBX3
NM_001042414	0.00801728	3.38565	PSPC1
NM_017680	0.000162962	3.39004	ASPN
NM_002356	0.0214132	3.41251	MARCKS
NM_004500	0.00627882	3.41446	HNRNPC
NM_016304	0.00220887	3.41785	RSL24D1
NM_030938	0.0349569	3.42563	VMP1
NM_004431	0.00718886	3.42717	EPHA2
NM_002823	0.00206622	3.43698	PTMA
NM_000269	0.00521269	3.43816	NME1
NM_005238	0.029967	3.43987	ETS1
NM_004048	0.00203831	3.45607	B2M
NM_002612	0.0263541	3.46242	PDK4
NM_002121	0.00198564	3.47971	HLA-DPB1
NM_000313	0.0410063	3.48672	PROS1
NM_005531	0.000288545	3.4923	IFI16
NM_001618	0.0217574	3.49423	PARP1
NM_001291861	0.0313166	3.50283	IGF2
NM_000393	0.00488125	3.50935	COL5A2
NR_002196	0.00605226	3.51215	H19
NM_001322816	0.0222252	3.51716	SOD2
NM_000188	0.00245583	3.51891	HK1
NM_000598	0.0498209	3.52399	IGFBP3
NM_001344	0.0191172	3.52555	DAD1
NM_004595	0.00477596	3.52713	SMS
NM_015714	0.0106394	3.53821	G0S2
NM_003746	0.0148899	3.53872	DYNLL1
NM_145918	0.0434311	3.54445	CTSL
NM_001012631	0.0493683	3.5459	IL32
NM_002300	0.00108812	3.54638	LDHB
NR_002912	0.0274444	3.56656	SNORA67
NM_001554	0.0188634	3.5864	CYR61
NM_014570	0.00812736	3.60232	ARFGAP3
NM_004515	0.0103942	3.61066	ILF2
NM_000560	0.000843904	3.6325	CD53
NM_001102421	0.0260294	3.6586	ZFAND5
NM_006572	0.0118538	3.66701	GNA13
NM_002709	0.0129398	3.68516	PPP1CB
NM_002983	0.0371776	3.69251	CCL3
NM_014878	0.0226216	3.71103	PUM3
NM_004657	0.00115752	3.72269	CAVIN2
NM_003155	0.0160908	3.7787	STC1
NM_004184	0.012415	3.78848	WARS
NM_017633	0.0288257	3.794	FAM46A
NM_021110	0.000430502	3.80275	COL14A1
NM_018976	0.0153429	3.80411	SLC38A2
NM_001946	0.0126535	3.82943	DUSP6
NM_002648	0.00341341	3.83939	PIM1
NM_170707	0.0449586	3.8402	LMNA
NM_201413	0.027838	3.84395	APP
NM_001795	7.65669e-06	3.86815	CDH5
NM_002835	0.00472253	3.88063	PTPN12
NM_001912	0.0363711	3.91549	CTSL
NM_013332	0.039585	3.92261	HILPDA
NM_001001391	0.0184048	3.92583	CD44
NM_002184	0.0151498	3.96489	IL6ST
NM_006329	1.96449e-05	3.9653	FBLN5
NM_001161729	0.0480337	3.98035	PLA2G2A
NM_003617	0.00023189	3.98247	RGS5
NM_003255	0.00177122	4.00318	TIMP2
NR_002599	0.0021952	4.0075	SNHG6
NM_001252612	0.0113573	4.04914	ZNF638
NM_001849	0.0235079	4.05408	COL6A2
NM_001288	0.0141402	4.06618	CLIC1
NM_001004065	0.0142331	4.07536	AKAP2
NM_005625	0.00603815	4.07909	SDCBP
NM_001323504	0.000513455	4.08043	OSMR
NM_001110556	0.00910393	4.08225	FLNA
NM_015131	0.00259727	4.09072	WDR43
NM_013943	0.00605501	4.10092	CLIC4
NM_213674	0.0233622	4.11011	TPM2
NM_030666	0.000567488	4.11502	SERPINB1
NM_199168	0.00402991	4.11863	CXCL12
NM_001018006	0.00982759	4.13166	TPM1
NM_004355	0.000451263	4.13664	CD74
NM_175617	0.0292203	4.14841	MT1E
NM_003134	0.00800637	4.15518	SRP14
NM_001920	0.012427	4.16699	DCN
NR_002448	0.0159448	4.19628	SNORD36A
NM_001008727	0.00183476	4.20149	ZNF121
NM_145690	0.016805	4.21822	YWHAZ
NM_004155	0.00279723	4.23815	SERPINB9
NM_000852	0.00065826	4.26751	GSTP1
NM_004419	0.0207431	4.27213	DUSP5
NM_138373	0.00606701	4.33466	MYADM
NM_015308	0.00709797	4.36504	FNBP4
NM_002989	0.00167995	4.40558	CCL21
NM_004741	0.00152318	4.4271	NOLC1
NM_002922	0.00701077	4.45691	RGS1
NM_002966	0.0204631	4.52888	S100A10
NM_021105	7.52235e-05	4.54773	PLSCR1
NM_000239	0.000230351	4.64221	LYZ
NM_000900	0.00209783	4.64952	MGP
NM_002984	0.0301147	4.69856	CCL4
NM_004106	0.0152399	4.71923	FCER1G
NM_001257407	0.00173537	4.78346	IL4R
NM_001199622	0.001635	4.82799	NCOA7
NM_007085	0.000119019	4.98803	FSTL1
NR_039814	0.000123107	5.0079	MIR4668
NM_001319235	0.00107411	5.01312	RPL34
NM_001320595	0.020408	5.02315	DDX5
NM_001225	0.00430049	5.05643	CASP4
NM_003316	1.69194e-07	5.05943	TTC3
NR_002968	0.0134368	5.0601	SNORA2C
NM_133503	0.00094643	5.08106	DCN
NM_014366	0.00596353	5.10168	GNL3
NM_014624	0.000820962	5.10798	S100A6
NM_002404	1.34263e-06	5.16324	MFAP4
NM_003118	0.00292539	5.18373	SPARC
NM_006469	0.000177042	5.27016	IVNS1ABP
NM_000088	0.00669514	5.29576	COL1A1
NM_002923	0.00509528	5.65545	RGS2
NM_003380	0.00126748	5.77308	VIM
NM_001530	0.00363298	5.79388	HIF1A
NR_003013	0.0236486	5.80448	SCARNA16
NM_005261	0.0187171	5.83158	GEM
NM_004684	0.0138191	5.8491	SPARCL1
NM_033554	0.000823942	5.8581	HLA-DPA1
NM_182920	0.000175762	5.86386	ADAMTS9
NM_004728	0.00345813	5.90154	DDX21
NM_001901	0.0137374	5.90738	CTGF
NR_131223	3.34146e-05	6.00989	H19
NM_001553	0.00123142	6.06704	IGFBP7
NM_001846	0.000370501	6.14311	COL4A2
NM_004817	0.0187391	6.18177	TJP2
NM_004591	0.0392	6.28667	CCL20
NM_005946	0.00445286	6.39275	MT1A
NM_000089	0.000682896	6.4619	COL1A2
NM_001025159	0.00253113	6.49347	CD74
NR_002944	0.0069661	6.55915	HNRNPA1P10
NM_005066	0.00749605	6.66808	SFPQ
NM_005100	0.00153266	6.67034	AKAP12
NM_001024465	0.00522031	6.92519	SOD2
NM_003186	0.00428035	6.93511	TAGLN
NM_031476	1.5157e-05	6.96228	CRISPLD2
NM_001129	0.000272023	6.97636	AEBP1
NM_007350	0.00336305	6.9834	PHLDA1
NM_004073	1.81836e-05	7.0413	PLK3
NM_144497	0.0296715	7.13578	AKAP12
NM_003973	0.00367425	7.17857	RPL14
NM_001613	0.00149505	7.24421	ACTA2
NM_000090	0.00495009	7.60631	COL3A1
NM_001145426	0.000816969	7.80408	YBX3
NM_020808	0.00304205	7.87923	SIPA1L2
NM_000700	0.000345358	7.89867	ANXA1
NM_000954	0.000102716	7.94607	PTGDS
NM_001423	0.00306681	8.00725	EMP1
NM_003651	9.66671e-05	8.37402	YBX3
NM_002727	0.000797742	8.53699	SRGN
NM_002345	0.00012407	8.59496	LUM
NM_001145033	0.000955364	9.00946	C11orf96
NM_003254	0.000593759	9.06783	TIMP1
NM_000587	0.000735175	9.33453	C7
NM_019111	0.00187752	9.52102	HLA-DRA
NM_001845	0.000419988	9.60968	COL4A1
NM_006988	0.000189787	9.72203	ADAMTS1
NM_003246	0.00268958	10.4964	THBS1
NM_001002236	0.00772906	12.362	SERPINA1
NM_014220	0.00172459	12.8955	TM4SF1
NM_002982	0.00840212	15.3815	CCL2

## Sheet: Table S9
Table S9. Top-ranked mRNA targets, BG vs. Control
Upregulated target mRNAs of downregulated miRNAs									Downegulated target mRNAs of upregulated miRNAs
Rank	Human Symbol	Entrez ID	Score	Targeting miRs					Rank	Human Symbol	Entrez ID	Score	Targeting miRs
1	COL1A2	1278	1	MIR1275;MIR4903P;MIR612;MIR7693P					1	ACADS	35	1	MIR199A3P;MIR199B3P
2	HNRNPC	3183	0.943	MIR320A;MIR320B;MIR320C;MIR320D;MIR3243P;MIR3393P;MIR4555P;MIR5745P;MIR6715P;MIR7693P					2	SHMT1	6470	0.984	MIR450B5P;MIR5905P
3	CALD1	800	0.896	MIR1275;MIR283P;MIR320A;MIR320B;MIR320C;MIR320D;MIR320E;MIR378B;MIR378C;MIR422A;MIR4555P;MIR4903P;MIR5745P;MIR7693P;MIR378					3	HADH	3033	0.928	MIR450B5P;MIR5903P;MIR6285P
4	NPM1	4869	0.853	MIR1260B;MIR378B;MIR378C;MIR422A;MIR4835P;MIR4903P;MIR1260;MIR378					4	ECHS1	1892	0.859	MIR146B5P;MIR484
5	THBS1	7057	0.817	MIR3243P;MIR4555P;MIR5745P;MIR6715P					5	ACAA1	30	0.829	MIR3373P
6	TOP1	7150	0.812	MIR1260B;MIR193A5P;MIR3243P;MIR378B;MIR378C;MIR422A;MIR1260;MIR378					6	GPD1	2819	0.792	MIR6285P;MIR802
7	DHX9	1660	0.811	MIR6715P					7	SHMT2	6472	0.789	MIR429;MIR5903P
8	PPP2CA	5515	0.807	MIR320A;MIR320B;MIR320C;MIR320D;MIR4093P					8	CYP27A1	1593	0.719	MIR5903P
9	ITGB1	3688	0.806	MIR1275;MIR320A;MIR320B;MIR320C;MIR320D;MIR7693P					9	IDH2	3418	0.701	MIR5905P
10	SYNCRIP	10492	0.806	MIR320A;MIR320B;MIR320C;MIR320D;MIR4093P;MIR5745P;MIR7693P;MIR1269					10	IVD	3712	0.633	MIR5903P
11	SRSF1	6426	0.803	MIR283P;MIR378C;MIR4835P;MIR7693P					11	PIPOX	51268	0.609	MIR199A3P;MIR199B3P
12	DDX3X	1654	0.801	MIR320A;MIR320B;MIR320C;MIR320D;MIR320E;MIR3395P;MIR4093P;MIR422A;MIR4555P;MIR4903P;MIR612;MIR941;MIR1260;MIR378					12	ACACB	32	0.584	MIR1395P;MIR199A3P;MIR199B3P;MIR3615P;MIR3695P;MIR450B5P
13	SPARC	6678	0.797	MIR1260B;MIR1275;MIR3395P;MIR378B;MIR378C;MIR4093P;MIR422A;MIR4555P;MIR1260;MIR378					13	MAT1A	4143	0.568	MIR3615P;MIR5765P
14	RHOA	387	0.797	MIR320A;MIR320B;MIR320C;MIR320D;MIR3393P;MIR4835P;MIR4903P					14	ALDH4A1	8659	0.557	MIR802
15	HNRNPA2B1	3181	0.791	MIR320A;MIR320B;MIR320C;MIR320D;MIR4093P;MIR4903P					15	RXRA	6256	0.533	MIR802
16	HNRNPK	3190	0.786	MIR1260B;MIR1275;MIR3395P;MIR4093P;MIR1260					16	HSD3B7	80270	0.507	MIR6285P
17	HIF1A	3091	0.767	MIR283P;MIR320A;MIR320B;MIR320C;MIR320D;MIR320E;MIR760;MIR7693P					17	SFXN1	94081	0.502	MIR3695P;MIR429;MIR450B5P;MIR484;MIR5905P
18	VIM	7431	0.766	MIR1393P;MIR283P;MIR3131;MIR320A;MIR320B;MIR320C;MIR320D;MIR320E;MIR378C;MIR4093P;MIR422A;MIR5745P;MIR612					18	PKLR	5313	0.498	MIR5903P;MIR6285P
19	HNRNPD	3184	0.76	MIR1275;MIR320A;MIR320B;MIR320C;MIR320D;MIR3395P;MIR4093P;MIR612;MIR6715P					19	PINK1	65018	0.488	MIR450B5P;MIR6285P
20	YWHAZ	7534	0.754	MIR193A5P;MIR320A;MIR320B;MIR320C;MIR320D;MIR3395P;MIR378C;MIR5745P;MIR7693P;MIR1269;MIR378					20	NR1H3	10062	0.485	MIR484
21	VCL	7414	0.747	MIR320A;MIR320B;MIR320C;MIR320D;MIR378C;MIR422A;MIR4555P;MIR612;MIR378					21	FBP1	2203	0.477	MIR1395P
22	COL4A1	1282	0.746	MIR1275;MIR320A;MIR320B;MIR320C;MIR320D;MIR4903P;MIR760					22	MFN2	9927	0.476	MIR5903P;MIR802
23	IL6ST	3572	0.746	MIR1260B;MIR3243P;MIR378B;MIR378C;MIR422A;MIR4555P;MIR5745P;MIR612;MIR1260;MIR1269;MIR378					23	ERBB3	2065	0.467	MIR2995P;MIR484;MIR5903P;MIR5905P;MIR802;MIR8855P
24	NCL	4691	0.74	MIR760;MIR7693P					24	NIPSNAP1	8508	0.463	MIR5903P
25	CCT2	10576	0.72	MIR193A5P;MIR4093P;MIR4555P;MIR6715P;MIR941;MIR1260					25	SLC25A20	788	0.462	MIR450B5P
26	FLNA	2316	0.715	MIR6715P					26	HAAO	23498	0.461	MIR484
27	COL6A3	1293	0.703	MIR1275;MIR283P;MIR320A;MIR320B;MIR320C;MIR320D;MIR5745P					27	TBL1X	6907	0.457	MIR1395P;MIR484
28	COL1A1	1277	0.701	MIR193A5P;MIR283P;MIR3393P;MIR3395P;MIR612;MIR1260					28	ACOX2	8309	0.454	MIR429;MIR5903P
29	CCT5	22948	0.7	MIR4555P					29	CYP4A11	1579	0.453	MIR1395P;MIR484
30	HNRNPU	3192	0.699	MIR1260B;MIR4093P					30	BOK	666	0.43	MIR3695P
31	COL3A1	1281	0.678	MIR5745P;MIR7693P					31	BCAT2	587	0.429	MIR146B5P;MIR484;MIR5903P
32	PDGFRA	5156	0.668	MIR320A;MIR320B;MIR320C;MIR320D;MIR320E;MIR3395P;MIR4093P;MIR4555P;MIR4903P;MIR5745P;MIR612;MIR7693P;MIR1269					32	GPAM	57678	0.425	MIR2995P;MIR3373P;MIR450B5P;MIR5765P;MIR5903P;MIR5905P
33	ETS1	2113	0.668	MIR1275;MIR320A;MIR320B;MIR320C;MIR320D;MIR4555P;MIR612;MIR7693P;MIR941;MIR1260					33	SREBF2	6721	0.423	MIR2995P;MIR484
34	MBNL1	4154	0.667	MIR283P;MIR320A;MIR320B;MIR320C;MIR320D;MIR4093P;MIR4555P;MIR4903P;MIR612;MIR760					34	AGMAT	79814	0.409	MIR1395P;MIR146B5P;MIR5765P;MIR5903P
35	KPNA2	3838	0.661	MIR378B;MIR378C;MIR422A;MIR378					35	QDPR	5860	0.404	MIR802
36	HNRNPR	10236	0.656	MIR4093P;MIR6715P					36	DGAT2	84649	0.401	MIR2995P;MIR429;MIR8855P
37	DDX5	1655	0.654	MIR3243P;MIR1269					37	NME4	4833	0.397	MIR5903P;MIR6285P
38	ANXA1	301	0.651	MIR378B;MIR378C;MIR422A;MIR1269;MIR378					38	ACY1	95	0.396	MIR3615P;MIR5903P
39	BCL6	604	0.65	MIR1260B;MIR1273P;MIR1275;MIR283P;MIR3395P;MIR4093P;MIR1260					39	SFXN5	94097	0.388	MIR6285P
40	ELK3	2004	0.647	MIR283P					40	NTHL1	4913	0.388	MIR5905P
41	CAV1	857	0.635	MIR320A;MIR320B;MIR320C;MIR320D;MIR320E;MIR4093P;MIR4835P;MIR612					41	MPST	4357	0.387	MIR6285P
42	CAST	831	0.632	MIR193A5P;MIR320A;MIR320B;MIR320C;MIR320D;MIR320E;MIR4093P;MIR4555P;MIR612;MIR760;MIR1269					42	EPHX2	2053	0.385	MIR146B5P
43	COL5A1	1289	0.631	MIR320E;MIR612					43	ESRRA	2101	0.384	MIR2995P;MIR450B5P
44	GSN	2934	0.628	MIR3243P					44	MAP3K11	4296	0.384	MIR484
45	HNRNPH2	3188	0.624	MIR1260B;MIR283P;MIR320A;MIR320B;MIR320C;MIR320D;MIR4093P;MIR1260					45	PCYT2	5833	0.379	MIR146B5P
46	FHL1	2273	0.623	MIR1260B;MIR3395P;MIR4555P;MIR4835P;MIR6715P;MIR1260					46	SLC25A22	79751	0.379	MIR5903P
47	SPP1	6696	0.621	MIR4093P					47	IGFBP4	3487	0.377	MIR3373P;MIR484;MIR8855P
48	YBX1	4904	0.618	MIR1393P;MIR193A5P;MIR941					48	CYP2E1	1571	0.367	MIR429;MIR5903P
49	ANXA2	302	0.611	MIR320E;MIR4093P					49	AKT2	208	0.365	MIR429
50	CBX3	11335	0.61	MIR3131;MIR320A;MIR320B;MIR320C;MIR320D;MIR378B;MIR378C;MIR6715P;MIR378					50	NR2F6	2063	0.363	MIR199A3P;MIR199B3P;MIR6285P
51	RGS2	5997	0.609	MIR941					51	SLC26A6	65010	0.363	MIR5903P
52	DAB2	1601	0.606	MIR320A;MIR320B;MIR320C;MIR320D;MIR320E;MIR3395P;MIR378C;MIR422A;MIR7693P					52	SLC25A25	114789	0.359	MIR450B5P
53	DHX15	1665	0.601	MIR320A;MIR320B;MIR320C;MIR320D;MIR320E;MIR4093P					53	HNF1A	6927	0.358	MIR484
54	CCL2	6347	0.598	MIR4093P					54	FPGS	2356	0.353	MIR484
55	CD44	960	0.596	MIR1275;MIR193A5P;MIR378B;MIR378C;MIR4093P;MIR422A;MIR378					55	SEC14L2	23541	0.35	MIR146B5P;MIR199A3P;MIR199B3P;MIR429;MIR450B5P;MIR5765P;MIR5903P;MIR802
56	SPTBN1	6711	0.596	MIR193A5P;MIR283P;MIR320A;MIR320B;MIR320C;MIR320D;MIR4555P;MIR6715P;MIR7693P;MIR1269					56	PAK4	10298	0.348	MIR199A3P;MIR199B3P;MIR3695P
57	MYC	4609	0.596	MIR283P;MIR378					57	DPYS	1807	0.347	MIR1395P;MIR3615P;MIR429;MIR450B5P;MIR5765P;MIR5903P;MIR8855P
58	YWHAE	7531	0.593	MIR320A;MIR320B;MIR320C;MIR320D;MIR320E;MIR4093P;MIR4903P					58	LHPP	64077	0.341	MIR484
59	PSIP1	11168	0.592	MIR1260B;MIR1393P;MIR283P;MIR320A;MIR320B;MIR320C;MIR320D;MIR320E;MIR4093P;MIR1260					59	CRYL1	51084	0.34	MIR429;MIR5903P
60	GNAS	2778	0.591	MIR1275;MIR378B;MIR378C;MIR4093P;MIR422A;MIR5745P;MIR612;MIR378					60	INHBE	83729	0.338	MIR5903P
61	FOXP1	27086	0.59	MIR320A;MIR320B;MIR320C;MIR320D;MIR4093P;MIR4835P;MIR5745P;MIR612;MIR7693P					61	CD99L2	83692	0.338	MIR484
62	SMARCA5	8467	0.59	MIR4903P;MIR6715P					62	LY6E	4061	0.334	MIR199A3P;MIR199B3P
63	TPM2	7169	0.587	MIR320A;MIR320B;MIR320C;MIR3395P;MIR4093P;MIR1269					63	DHTKD1	55526	0.33	MIR3615P
64	PICALM	8301	0.587	MIR4093P;MIR760					64	NUCB1	4924	0.328	MIR484
65	FUS	2521	0.586	MIR320A;MIR320B;MIR320C;MIR320D;MIR4903P;MIR612					65	CPOX	1371	0.323	MIR3373P;MIR3615P;MIR429;MIR450B5P;MIR5905P
66	SMAD3	4088	0.586	MIR1275;MIR4903P;MIR6715P					66	AOX1	316	0.321	MIR2995P;MIR3373P;MIR5903P;MIR802;MIR8855P
67	MAP4K4	9448	0.583	MIR283P;MIR4835P;MIR4903P;MIR5745P;MIR612;MIR760;MIR941;MIR1260					67	TIMELESS	8914	0.319	MIR146B5P;MIR429;MIR5765P
68	CHD2	1106	0.579	MIR1275;MIR283P;MIR3131;MIR320A;MIR320B;MIR320C;MIR320D;MIR320E;MIR3243P;MIR378B;MIR378C;MIR422A;MIR4555P;MIR612;MIR6715P;MIR7693P;MIR1269;MIR378					68	COMT	1312	0.318	MIR5765P;MIR5903P
69	ITGAV	3685	0.578	MIR1260B;MIR1260;MIR1269					69	TMPRSS6	164656	0.313	MIR5905P
70	SMAD5	4090	0.578	MIR283P;MIR378B;MIR378C;MIR422A;MIR1269;MIR378					70	GNPTG	84572	0.299	MIR2995P;MIR3615P;MIR450B5P;MIR5903P
71	ADAM10	102	0.577	MIR1260B;MIR320A;MIR320B;MIR320C;MIR320D;MIR4093P;MIR4555P;MIR1260					71	CYP4F11	57834	0.298	MIR3373P
72	DDX21	9188	0.576	MIR320A;MIR320B;MIR320C;MIR320D;MIR320E;MIR4093P;MIR4555P;MIR6715P;MIR941					72	TXN2	25828	0.278	MIR484;MIR6285P
73	MATR3	9782	0.571	MIR283P;MIR4093P					73	SDC1	6382	0.272	MIR199A3P;MIR199B3P;MIR802
74	PMP22	5376	0.57	MIR320E;MIR4093P;MIR1269					74	DECR2	26063	0.264	MIR1395P;MIR450B5P
75	HNRNPA3	220988	0.566	MIR320A;MIR320B;MIR320C;MIR320D;MIR3243P;MIR378B;MIR378C;MIR4093P;MIR422A;MIR4555P;MIR4903P;MIR612;MIR7693P;MIR378					75	ACP2	53	0.261	MIR5765P
76	ILF2	3608	0.561	MIR4093P					76	FAH	2184	0.258	MIR146B5P;MIR5905P
77	DSTN	11034	0.561	MIR4555P;MIR6715P					77	SURF1	6834	0.256	MIR429
78	SOCS2	8835	0.557	MIR1260B;MIR320A;MIR320B;MIR320C;MIR320D;MIR320E;MIR7693P;MIR1260					78	APH1A	51107	0.255	MIR1395P
79	SNRPD3	6634	0.554	MIR320A;MIR320B;MIR320C;MIR320D;MIR4555P;MIR4903P;MIR612					79	ANXA9	8416	0.253	MIR5903P
80	RAD21	5885	0.554	MIR1260B;MIR320A;MIR320B;MIR320C;MIR320D;MIR320E;MIR5745P;MIR1260					80	LIAS	11019	0.249	MIR1395P;MIR5903P
81	TGFBR2	7048	0.554	MIR320A;MIR320B;MIR320C;MIR320D;MIR1269					81	MVD	4597	0.249	MIR146B5P
82	NAP1L1	4673	0.553	MIR1273P;MIR320A;MIR320B;MIR320C;MIR320D;MIR320E;MIR5745P					82	MRPL4	51073	0.248	MIR5903P
83	ARF4	378	0.553	MIR1275;MIR3243P					83	CXXC5	51523	0.24	MIR5765P
84	IPO7	10527	0.552	MIR320A;MIR320B;MIR320C;MIR320D;MIR3243P;MIR378B;MIR4093P;MIR4555P					84	SCARB1	949	0.24	MIR3373P;MIR429;MIR450B5P;MIR6285P
85	ATP1B3	483	0.548	MIR283P;MIR320A;MIR320B;MIR320C;MIR320D					85	HNF4A	3172	0.238	MIR3615P
86	DUSP6	1848	0.548	MIR193A5P					86	SLC39A5	283375	0.238	MIR3373P
87	FSTL1	11167	0.547	MIR1275;MIR283P;MIR320A;MIR320B;MIR320C;MIR320D;MIR4093P;MIR422A;MIR4555P;MIR6715P;MIR760;MIR7693P;MIR1260					87	ACOT2	10965	0.237	MIR5903P
88	MAP1B	4131	0.547	MIR283P;MIR320A;MIR320B;MIR320C;MIR320D;MIR4555P;MIR5745P;MIR760;MIR1260					88	THRSP	7069	0.235	MIR450B5P;MIR484
89	NRP1	8829	0.547	MIR320A;MIR320B;MIR320C;MIR320D;MIR3243P;MIR4093P;MIR612;MIR7693P;MIR1269					89	DHRS4	10901	0.228	MIR450B5P
90	CTNNB1	1499	0.545	MIR1260B;MIR320A;MIR320B;MIR320C;MIR320D;MIR4093P;MIR760;MIR7693P;MIR1260					90	TOB1	10140	0.227	MIR1395P;MIR429;MIR450B5P;MIR5903P;MIR5905P;MIR8855P
91	TAGLN2	8407	0.544	MIR1275;MIR1393P;MIR3243P;MIR7693P					91	POLDIP2	26073	0.219	MIR2995P;MIR5765P;MIR802
92	FYN	2534	0.543	MIR283P;MIR612					92	NR1I3	9970	0.219	MIR484
93	PABPC1	26986	0.539	MIR283P;MIR3131;MIR4093P					93	LSS	4047	0.218	MIR1395P;MIR802
94	COL5A2	1290	0.537	MIR4093P;MIR4555P					94	TARS2	80222	0.217	MIR484
95	RUNX1	861	0.537	MIR1275;MIR283P;MIR320A;MIR320B;MIR320C;MIR320D;MIR5745P					95	CEBPA	1050	0.21	MIR2995P
96	EIF2S1	1965	0.536	MIR193A5P					96	ACP6	51205	0.209	MIR450B5P;MIR5903P;MIR802
97	TGFB3	7043	0.535	MIR1275;MIR193A5P;MIR3131;MIR4093P;MIR5745P;MIR760					97	NQO2	4835	0.205	MIR5903P
98	LAMC1	3915	0.531	MIR320A;MIR320B;MIR320C;MIR320D;MIR378C;MIR422A;MIR7693P;MIR1269;MIR378					98	AGPAT3	56894	0.205	MIR5765P;MIR802
99	MMP2	4313	0.529	MIR1275;MIR3243P;MIR612;MIR760					99	NADK	65220	0.199	MIR5765P
100	PTPRC	5788	0.525	MIR1275;MIR283P;MIR5745P;MIR6715P;MIR760;MIR1269					100	SLC9A3R1	9368	0.197	MIR429
101	DPYSL2	1808	0.522	MIR193A5P;MIR3243P;MIR4835P;MIR612					101	SNRNP25	79622	0.19	MIR6285P
102	DCN	1634	0.52	MIR320A;MIR320B;MIR320C;MIR320D;MIR4093P					102	ABCC6	368	0.187	MIR3373P;MIR450B5P;MIR5765P
103	PPP2R5C	5527	0.52	MIR1393P;MIR193A5P;MIR283P;MIR3131;MIR4093P;MIR4555P;MIR4903P;MIR612;MIR6715P					103	SMPD1	6609	0.185	MIR484
104	EMP1	2012	0.517	MIR283P;MIR3243P;MIR760					104	PIK3R1	5295	0.185	MIR199A3P;MIR199B3P;MIR3615P;MIR5903P;MIR5905P
105	VCAN	1462	0.517	MIR283P;MIR4093P;MIR4555P;MIR4903P;MIR760;MIR1269					105	ATP6V0E2	155066	0.185	MIR199A3P;MIR199B3P;MIR6285P
106	TNPO1	3842	0.516	MIR320A;MIR320B;MIR320C;MIR320D;MIR3393P;MIR4555P;MIR1269					106	HSD17B6	8630	0.184	MIR146B5P;MIR5903P
107	TCF4	6925	0.514	MIR1275;MIR320A;MIR320B;MIR320C;MIR320D;MIR320E;MIR4093P;MIR1269					107	SLC25A44	9673	0.183	MIR5903P;MIR6285P
108	RAB11A	8766	0.513	MIR1260B;MIR320A;MIR320B;MIR320C;MIR320D;MIR320E;MIR378B;MIR378C;MIR422A;MIR6715P;MIR1260;MIR1269;MIR378					108	SLC25A42	284439	0.18	MIR5903P
109	PDCD4	27250	0.512	MIR1260B;MIR320A;MIR320B;MIR320C;MIR320D;MIR320E;MIR4555P;MIR1260					109	CALM3	808	0.178	MIR1395P;MIR3615P;MIR3695P
110	STAG2	10735	0.509	MIR1260B;MIR3131;MIR320A;MIR320B;MIR320C;MIR320D;MIR320E;MIR3243P;MIR4903P;MIR1260					110	RORC	6097	0.171	MIR5903P;MIR5905P
111	PPP1CB	5500	0.507	MIR283P;MIR320A;MIR320B;MIR320C;MIR320D;MIR4555P;MIR612;MIR6715P					111	RMND1	55005	0.17	MIR429;MIR450B5P;MIR5903P
112	DKC1	1736	0.504	MIR3395P;MIR4555P;MIR760					112	ACSM5	54988	0.167	MIR5903P;MIR6285P
113	NME1	4830	0.503	MIR1260B;MIR283P;MIR612;MIR1260					113	GALK1	2584	0.162	MIR6285P
114	CDH5	1003	0.501	MIR3243P;MIR4903P					114	CAPN5	726	0.16	MIR6285P;MIR802
115	INHBA	3624	0.501	MIR283P;MIR612					115	CYHR1	50626	0.16	MIR3615P
116	BCLAF1	9774	0.501	MIR1275;MIR283P;MIR3131;MIR320A;MIR320B;MIR320C;MIR320D;MIR320E;MIR3395P					116	SLC20A2	6575	0.157	MIR1395P;MIR199A3P;MIR199B3P;MIR450B5P;MIR484;MIR5903P;MIR6285P
117	ARPC2	10109	0.501	MIR4903P;MIR7693P					117	TFR2	7036	0.154	MIR2995P;MIR3615P;MIR5905P
118	EIF2S2	8894	0.5	MIR1260B;MIR1275;MIR193A5P;MIR4555P;MIR1260					118	RABAC1	10567	0.151	MIR5905P
119	RAN	5901	0.5	MIR283P;MIR1269					119	CRY2	1408	0.151	MIR3373P;MIR5765P;MIR5903P;MIR6285P
120	ANXA5	308	0.498	MIR1275					120	UCK1	83549	0.149	MIR6285P
121	CDC42	998	0.498	MIR1393P;MIR283P;MIR320C;MIR320E;MIR760					121	MMACHC	25974	0.149	MIR5765P
122	AMD1	262	0.497	MIR1275;MIR3131;MIR3243P;MIR612					122	SLC38A4	55089	0.148	MIR1395P;MIR2995P;MIR3373P;MIR429;MIR450B5P;MIR5903P
123	FBN1	2200	0.495	MIR1275;MIR283P;MIR4093P;MIR760					123	IMPA2	3613	0.148	MIR8855P
124	SERBP1	26135	0.494	MIR1275;MIR283P;MIR320A;MIR320B;MIR320C;MIR320D;MIR3243P					124	HAX1	10456	0.148	MIR5905P
125	MCAM	4162	0.49	MIR1273P;MIR422A;MIR6715P					125	PCTP	58488	0.147	MIR3373P;MIR484;MIR5765P;MIR5903P
126	ADD3	120	0.487	MIR378B;MIR378C;MIR422A;MIR4555P;MIR760;MIR378					126	TCEA3	6920	0.144	MIR450B5P;MIR5765P;MIR5903P
127	LUM	4060	0.481	MIR4093P					127	FGGY	55277	0.141	MIR3373P;MIR450B5P;MIR5903P
128	NOLC1	9221	0.479	MIR320A;MIR320B;MIR320C;MIR320D					128	PGM1	5236	0.14	MIR3373P;MIR5905P
129	GTPBP4	23560	0.479	MIR1260B;MIR283P;MIR320E;MIR378B;MIR378C;MIR4093P;MIR422A;MIR4555P;MIR1260;MIR1269;MIR378					129	ST3GAL5	8869	0.138	MIR429
130	MBNL2	10150	0.477	MIR320E;MIR378B;MIR378C;MIR4093P;MIR422A;MIR612;MIR378					130	SIGMAR1	10280	0.134	MIR5903P
131	HSPG2	3339	0.477	MIR1260B;MIR3243P;MIR378C;MIR422A					131	MKNK2	2872	0.131	MIR450B5P;MIR5903P;MIR802
132	IER3	8870	0.475	MIR1260B;MIR1260					132	SPHK2	56848	0.13	MIR5903P
133	SDCBP	6386	0.474	MIR612					133	KHK	3795	0.129	MIR484
134	PDE4D	5144	0.472	MIR320A;MIR320B;MIR320C;MIR320D;MIR320E;MIR3395P;MIR422A;MIR4555P;MIR4903P;MIR5745P;MIR612;MIR6715P;MIR7693P;MIR1269;MIR378					134	NEU4	129807	0.127	MIR5765P
135	CTSK	1513	0.47	MIR1275;MIR283P;MIR3395P					135	SLC23A1	9963	0.126	MIR6285P
136	S100A10	6281	0.468	MIR1275;MIR320A;MIR320B;MIR320C;MIR320D					136	SEPHS2	22928	0.125	MIR146B5P;MIR450B5P;MIR5765P
137	LCP1	3936	0.468	MIR283P;MIR320E;MIR4093P;MIR4555P;MIR6715P;MIR760					137	ADCY1	107	0.123	MIR1395P
138	IQGAP1	8826	0.464	MIR4555P;MIR7693P					138	POLR2E	5434	0.117	MIR6285P
139	TMOD3	29766	0.462	MIR193A5P;MIR283P;MIR320A;MIR320B;MIR320C;MIR320D;MIR3243P;MIR378C;MIR4903P;MIR7693P;MIR378					139	ATP7B	540	0.117	MIR5765P
140	APP	351	0.46	MIR1260B;MIR4093P;MIR941;MIR1260					140	FAM149A	25854	0.116	MIR1395P;MIR146B5P;MIR5765P;MIR5905P
141	EIF4A1	1973	0.46	MIR612;MIR6715P;MIR7693P					141	RAB1B	81876	0.116	MIR484;MIR5903P;MIR6285P
142	BLMH	642	0.459	MIR320A;MIR320B;MIR320C;MIR320D					142	SLC25A38	54977	0.114	MIR199A3P;MIR199B3P;MIR5903P
143	TGFBI	7045	0.459	MIR5745P;MIR760					143	GLYCTK	132158	0.112	MIR3373P
144	CALU	813	0.459	MIR1260B;MIR4093P;MIR5745P;MIR1260					144	CDHR5	53841	0.111	MIR2995P;MIR6285P
145	PDGFRB	5159	0.455	MIR1275;MIR5745P;MIR612					145	SLC46A1	113235	0.11	MIR484;MIR802
146	YWHAB	7529	0.455	MIR1275;MIR3393P					146	MAZ	4150	0.11	MIR146B5P;MIR5903P
147	NUP153	9972	0.454	MIR283P;MIR7693P					147	C2	717	0.109	MIR5903P
148	TUBA1A	7846	0.454	MIR193A5P;MIR3395P;MIR4093P					148	PPP1R16A	84988	0.109	MIR3615P
149	COL12A1	1303	0.453	MIR3243P;MIR4093P;MIR4903P;MIR5745P;MIR760					149	VKORC1	79001	0.107	MIR484
150	RGS1	5996	0.453	MIR5745P					150	DUS1L	64118	0.105	MIR484
151	PRKCH	5583	0.451	MIR3395P;MIR378B;MIR378C;MIR422A;MIR612;MIR378					151	AKT1	207	0.104	MIR199A3P;MIR429
152	FXR1	8087	0.45	MIR1260B;MIR320A;MIR320B;MIR320C;MIR320D;MIR3243P;MIR4093P;MIR5745P;MIR1260;MIR1269					152	QPRT	23475	0.101	MIR6285P
153	LAMA4	3910	0.449	MIR378C;MIR422A;MIR6715P;MIR7693P;MIR378					153	TBC1D13	54662	0.09801	MIR3373P
154	PKM	5315	0.448	MIR1275;MIR612;MIR7693P					154	NR1D2	9975	0.09784	MIR3615P;MIR450B5P;MIR5765P;MIR5903P;MIR6285P;MIR802;MIR8855P
155	GNL3	26354	0.443	MIR4093P					155	SDHAF1	644096	0.0978	MIR484;MIR5903P
156	ACTR3	10096	0.442	MIR4093P;MIR4555P;MIR5745P					156	PPP1R1A	5502	0.09671	MIR484
157	CD74	972	0.441	MIR1275;MIR320A;MIR320B;MIR320C;MIR320D;MIR3243P;MIR4093P					157	PEX26	55670	0.09528	MIR199A3P;MIR199B3P
158	TIMP2	7077	0.436	MIR378B;MIR378C;MIR422A;MIR4555P;MIR4835P;MIR5745P;MIR612;MIR1269;MIR378					158	KLF15	28999	0.09214	MIR1395P;MIR5765P;MIR5903P;MIR802
159	ARHGDIB	397	0.431	MIR4835P					159	SIAH2	6478	0.09213	MIR146B5P;MIR2995P;MIR450B5P;MIR484;MIR5903P;MIR6285P
160	CAPZA1	829	0.431	MIR320E;MIR4093P					160	ITPK1	3705	0.0903	MIR1395P;MIR199A3P;MIR199B3P;MIR5903P
161	PTP4A2	8073	0.431	MIR1260B;MIR4555P;MIR5745P;MIR1260					161	SIRT2	22933	0.09016	MIR2995P
162	CBFB	865	0.431	MIR193A5P;MIR320A;MIR320B;MIR320C;MIR320D;MIR3395P;MIR5745P;MIR612					162	SLC28A1	9154	0.08754	MIR450B5P;MIR5903P;MIR5905P;MIR802
163	CLIC4	25932	0.429	MIR4903P;MIR5745P;MIR612					163	SLC40A1	30061	0.08707	MIR429;MIR450B5P;MIR5903P;MIR6285P;MIR802;MIR8855P
164	SOD2	6648	0.429	MIR1260B;MIR283P;MIR4093P;MIR760;MIR7693P;MIR1260					164	TMEM25	84866	0.08449	MIR199A3P;MIR199B3P;MIR429;MIR5765P;MIR5903P;MIR802;MIR8855P
165	MYL12A	10627	0.428	MIR1275;MIR320A;MIR320B;MIR320C;MIR320D					165	SLC9A3R2	9351	0.08367	MIR450B5P
166	NCBP2	22916	0.428	MIR320A;MIR320B;MIR320C;MIR320D;MIR320E;MIR378B;MIR378C;MIR4093P;MIR422A;MIR4835P;MIR4903P;MIR5745P;MIR378					166	MARK4	57787	0.08281	MIR146B5P;MIR3373P;MIR5903P;MIR802
167	HLA-B	3106	0.427	MIR1393P;MIR5745P					167	SNAP47	116841	0.08197	MIR146B5P;MIR5903P;MIR6285P
168	AKAP12	9590	0.427	MIR283P;MIR320E;MIR4093P;MIR4555P;MIR612;MIR760					168	TMEM219	124446	0.08181	MIR5765P
169	GNAQ	2776	0.426	MIR320A;MIR320B;MIR320C;MIR320D;MIR320E;MIR4903P;MIR378					169	SYT7	9066	0.08083	MIR450B5P
170	TXN	7295	0.426	MIR4093P					170	SLC2A10	81031	0.07796	MIR429;MIR5903P;MIR802
171	DDX18	8886	0.422	MIR1273P;MIR320E;MIR4093P;MIR7693P					171	TMEM134	80194	0.07673	MIR802
172	CXCL12	6387	0.42	MIR1260B;MIR320A;MIR320B;MIR320C;MIR320D;MIR320E;MIR3243P;MIR4555P;MIR612;MIR760;MIR1260;MIR1269					172	HMG20B	10362	0.07587	MIR5903P
173	WAC	51322	0.42	MIR320A;MIR320B;MIR320C;MIR320D;MIR4835P;MIR760					173	ERGIC3	51614	0.07561	MIR199A3P;MIR199B3P
174	GLS	2744	0.419	MIR1273P;MIR378B;MIR378C;MIR4093P;MIR422A;MIR4555P;MIR4903P;MIR5745P;MIR7693P;MIR378					174	FAM3A	60343	0.07352	MIR484
175	FGFR1	2260	0.418	MIR1260B;MIR4555P;MIR612;MIR760;MIR1260					175	CEP85	64793	0.07257	MIR5903P
176	SLC38A2	54407	0.417	MIR1260B;MIR193A5P;MIR283P;MIR3243P;MIR4093P;MIR4903P;MIR1260;MIR1269					176	RNF167	26001	0.07194	MIR5903P
177	TIAL1	7073	0.415	MIR320A;MIR320B;MIR320C;MIR320D;MIR4093P;MIR5745P;MIR612;MIR6715P					177	STEAP3	55240	0.07193	MIR484
178	FLT1	2321	0.415	MIR1260B;MIR1393P;MIR3395P;MIR378B;MIR378C;MIR422A;MIR5745P;MIR1260;MIR1269;MIR378					178	PLD3	23646	0.06925	MIR484;MIR5903P
179	NFE2L2	4780	0.411	MIR283P;MIR320A;MIR320B;MIR320C;MIR320D;MIR320E;MIR378B;MIR378C;MIR422A;MIR612;MIR760;MIR378					179	TBC1D10B	26000	0.06917	MIR6285P
180	PDE4B	5142	0.409	MIR3243P;MIR4093P;MIR4903P;MIR1269					180	CACFD1	11094	0.0682	MIR450B5P
181	EIF3J	8669	0.407	MIR320A;MIR320B;MIR320C;MIR320D					181	ASB13	79754	0.06707	MIR429;MIR484
182	HNRNPAB	3182	0.407	MIR1275;MIR320A;MIR320B;MIR320C					182	SLC17A1	6568	0.06644	MIR450B5P;MIR484;MIR5903P
183	COL6A2	1292	0.406	MIR1275;MIR193A5P;MIR3393P;MIR3395P;MIR378B;MIR378C;MIR422A;MIR378					183	RGS12	6002	0.06572	MIR3373P;MIR5903P;MIR6285P
184	EIF5B	9669	0.404	MIR6715P					184	TTPAL	79183	0.06201	MIR146B5P;MIR2995P;MIR5903P;MIR802
185	ANKRD28	23243	0.404	MIR1275;MIR320E;MIR3243P;MIR378C;MIR422A;MIR7693P;MIR1269;MIR378					185	AP1S1	1174	0.06194	MIR1395P
186	EXT1	2131	0.402	MIR4093P;MIR4555P;MIR4903P;MIR6715P;MIR760					186	DNAJB2	3300	0.06091	MIR3615P
187	PDCD10	11235	0.401	MIR4093P;MIR5745P;MIR1269					187	C6orf136	221545	0.05848	MIR450B5P
188	SERPINE2	5270	0.401	MIR1275;MIR6715P					188	CC2D1A	54862	0.05793	MIR2995P;MIR484;MIR5903P
189	SMC4	10051	0.4	MIR193A5P;MIR3395P;MIR612;MIR6715P;MIR7693P;MIR941					189	PTPRF	5792	0.05785	MIR1395P;MIR199A3P;MIR199B3P;MIR450B5P;MIR484
190	STRN3	29966	0.4	MIR1260B;MIR283P;MIR3243P;MIR1260					190	CMTM8	152189	0.05729	MIR1395P;MIR2995P;MIR3615P;MIR450B5P;MIR802
191	ETF1	2107	0.4	MIR1260B;MIR3131;MIR4903P;MIR612;MIR7693P;MIR1260					191	REPIN1	29803	0.05729	MIR5765P
192	SRGN	5552	0.399	MIR283P					192	PCSK9	255738	0.05729	MIR5903P
193	ANTXR1	84168	0.398	MIR1260B;MIR1275;MIR193A5P;MIR320E;MIR3395P;MIR4093P;MIR612;MIR760;MIR1260;MIR1269					193	CORO1B	57175	0.05629	MIR5903P
194	RSU1	6251	0.398	MIR1260B;MIR1275;MIR320A;MIR320B;MIR320C;MIR320D;MIR4835P;MIR7693P;MIR1260					194	DCAF11	80344	0.05608	MIR484;MIR5905P
195	NOP2	4839	0.397	MIR193A5P;MIR320E;MIR3243P;MIR378B;MIR378C;MIR422A;MIR4903P;MIR1269;MIR378					195	SSNA1	8636	0.05577	MIR5903P
196	MCL1	4170	0.397	MIR193A5P;MIR320A;MIR320B;MIR320C;MIR320D;MIR3243P;MIR3393P;MIR760					196	ZER1	10444	0.05457	MIR450B5P
197	TRA2B	6434	0.397	MIR283P;MIR5745P;MIR612;MIR1269					197	IFT27	11020	0.05352	MIR5903P
198	TANK	10010	0.397	MIR283P;MIR378B;MIR378C;MIR4093P;MIR422A;MIR6715P;MIR378					198	SESN2	83667	0.05267	MIR484
199	RAB31	11031	0.395	MIR4555P;MIR5745P;MIR6715P					199	SAP130	79595	0.05183	MIR484
200	IFI16	3428	0.395	MIR4093P					200	CBX4	8535	0.05137	MIR1395P;MIR429;MIR450B5P;MIR5903P;MIR5905P
201	LDB2	9079	0.395	MIR1393P;MIR320A;MIR320B;MIR320C;MIR320D;MIR320E;MIR3243P;MIR6715P;MIR7693P					201	EXTL3	2137	0.05101	MIR5905P;MIR6285P
202	MARCKS	4082	0.394	MIR4093P;MIR7693P					202	DVL2	1856	0.04817	MIR484;MIR5905P;MIR802
203	YAP1	10413	0.393	MIR3243P;MIR4555P;MIR612					203	MFSD2A	84879	0.04685	MIR146B5P;MIR484;MIR802
204	CDC42EP3	10602	0.392	MIR378B;MIR378C;MIR422A;MIR4903P;MIR760;MIR378					204	SLC13A3	64849	0.04525	MIR3615P;MIR5905P;MIR802
205	PTMA	5757	0.391	MIR1393P;MIR4835P					205	ARSD	414	0.04492	MIR429;MIR450B5P;MIR5765P;MIR5903P;MIR5905P;MIR6285P
206	SAP18	10284	0.389	MIR3243P;MIR7693P					206	CLPTM1L	81037	0.04423	MIR802
207	PPIA	5478	0.388	MIR1260B;MIR3131;MIR378B;MIR378C;MIR422A;MIR612;MIR7693P;MIR941;MIR1260;MIR378					207	TTC38	55020	0.04371	MIR146B5P
208	RBPMS	11030	0.388	MIR1273P;MIR320A;MIR320B;MIR320C;MIR320D;MIR320E;MIR612;MIR760;MIR7693P;MIR941					208	SLC26A11	284129	0.04229	MIR429;MIR5765P
209	PTPN12	5782	0.387	MIR1260B;MIR283P;MIR320A;MIR320B;MIR320C;MIR320D;MIR320E;MIR3395P;MIR4903P;MIR7693P;MIR1260;MIR1269					209	TIRAP	114609	0.0415	MIR3373P;MIR3615P;MIR6285P
210	B2M	567	0.386	MIR3395P;MIR4093P;MIR6715P;MIR7693P					210	RGS14	10636	0.04109	MIR1395P;MIR5903P;MIR802
211	EIF5	1983	0.385	MIR320A;MIR320B;MIR320C;MIR320D;MIR612;MIR760					211	PARP2	10038	0.03977	MIR1395P;MIR2995P
212	CAP1	10487	0.384	MIR1260B;MIR320A;MIR320B;MIR320C;MIR320D;MIR3243P;MIR5745P;MIR612;MIR1260;MIR1269					212	TSR3	115939	0.03966	MIR5905P
213	MYO10	4651	0.383	MIR1273P;MIR283P;MIR320A;MIR320B;MIR320C;MIR320D;MIR4555P;MIR4903P;MIR612					213	EPN1	29924	0.03797	MIR5765P
214	GADD45B	4616	0.382	MIR3243P					214	MGAT1	4245	0.03766	MIR5903P
215	MAGOH	4116	0.38	MIR1260B;MIR193A5P;MIR1260					215	STBD1	8987	0.03763	MIR450B5P;MIR5765P;MIR8855P
216	NFKB1	4790	0.38	MIR1275;MIR4093P;MIR6715P					216	EHMT2	10919	0.03747	MIR146B5P
217	TFPI	7035	0.379	MIR320A;MIR320B;MIR320C;MIR320D;MIR3395P					217	EI24	9538	0.03725	MIR3373P;MIR429;MIR450B5P;MIR484;MIR6285P
218	PIM1	5292	0.379	MIR320E;MIR3395P;MIR378B;MIR378C;MIR4093P;MIR612;MIR7693P					218	ARAF	369	0.03687	MIR450B5P
219	SPRY2	10253	0.378	MIR1260B;MIR4093P;MIR4555P;MIR1260					219	ZMYM3	9203	0.03664	MIR2995P;MIR5903P
220	EPAS1	2034	0.377	MIR320E;MIR4093P;MIR4555P					220	LAMTOR1	55004	0.03657	MIR484
221	SAT1	6303	0.377	MIR320A;MIR320B;MIR320C;MIR320D;MIR3243P;MIR4903P;MIR5745P					221	MGAT4B	11282	0.03531	MIR199A3P;MIR199B3P
222	LIMS1	3987	0.377	MIR1260B;MIR1275;MIR4093P;MIR4835P;MIR1260					222	HDAC5	10014	0.0347	MIR199A3P;MIR199B3P;MIR2995P
223	DUSP5	1847	0.376	MIR193A5P;MIR612					223	TBC1D24	57465	0.03399	MIR3615P;MIR484
224	B4GALT5	9334	0.375	MIR193A5P;MIR3395P;MIR4093P;MIR378					224	SHKBP1	92799	0.03377	MIR802
225	F2R	2149	0.375	MIR1275;MIR283P;MIR4835P					225	CCDC69	26112	0.03345	MIR3373P;MIR450B5P;MIR5905P
226	CD9	928	0.374	MIR1260B;MIR6715P;MIR1260					226	SYNPO	11346	0.03293	MIR3373P;MIR484
227	GSPT1	2935	0.373	MIR1275;MIR320A;MIR320B;MIR320C;MIR320D;MIR422A					227	TSPAN17	26262	0.03293	MIR450B5P;MIR484
228	TSC22D1	8848	0.372	MIR4555P;MIR5745P					228	AFMID	125061	0.03293	MIR484;MIR5903P;MIR8855P
229	LGALS3	3958	0.371	MIR3243P					229	ABHD15	116236	0.03277	MIR199A3P;MIR199B3P;MIR484;MIR5903P;MIR5905P
230	KIF5B	3799	0.371	MIR4093P;MIR612					230	CCM2	83605	0.03277	MIR199A3P;MIR199B3P
231	SMAD4	4089	0.37	MIR283P;MIR3243P;MIR4093P;MIR4835P;MIR4903P;MIR6715P					231	ZFAND2B	130617	0.03277	MIR1395P
232	PLSCR1	5359	0.37	MIR283P					232	CCDC22	28952	0.03277	MIR146B5P;MIR3615P;MIR484
233	RIF1	55183	0.368	MIR193A5P;MIR283P;MIR320A;MIR320B;MIR320C;MIR320D;MIR320E;MIR378B;MIR378C;MIR4093P;MIR422A;MIR4903P;MIR7693P;MIR378					233	OCEL1	79629	0.0326	MIR450B5P
234	ZEB1	6935	0.367	MIR283P;MIR320A;MIR320B;MIR320C;MIR320D;MIR4093P					234	FBXW4	6468	0.03199	MIR5905P
235	GTF2B	2959	0.365	MIR283P;MIR320E;MIR4093P					235	TMEM9	252839	0.03179	MIR484
236	STC1	6781	0.365	MIR1260B;MIR1275;MIR320A;MIR320B;MIR320C;MIR320D;MIR4093P;MIR4555P;MIR612;MIR1260					236	SNTA1	6640	0.03019	MIR6285P
237	RSL1D1	26156	0.363	MIR283P;MIR320C;MIR1269					237	ADRA1A	148	0.02854	MIR199A3P;MIR199B3P;MIR3373P;MIR802
238	ENG	2022	0.362	MIR1275;MIR612					238	PRKCZ	5590	0.02761	MIR3615P;MIR5903P
239	NOP58	51602	0.362	MIR5745P					239	ARF5	381	0.02739	MIR484
240	EIF3I	8668	0.362	MIR1393P;MIR6715P					240	SLCO2B1	11309	0.02701	MIR1395P;MIR5905P
241	BAZ1A	11177	0.362	MIR283P;MIR320A;MIR320B;MIR320C;MIR320D;MIR378B;MIR378C;MIR4093P;MIR422A;MIR1269;MIR378					241	TMEM129	92305	0.02516	MIR5903P;MIR802
242	EIF4G2	1982	0.362	MIR283P;MIR4093P					242	TADA3	10474	0.02491	MIR450B5P
243	TCP1	6950	0.362	MIR4093P					243	ST3GAL2	6483	0.02347	MIR429
244	AXL	558	0.362	MIR3395P;MIR5745P					244	SMARCD2	6603	0.022	MIR2995P;MIR484
245	CTSS	1520	0.361	MIR1260B;MIR1275;MIR193A5P;MIR3395P;MIR378B;MIR378C;MIR422A;MIR1260;MIR1269;MIR378					245	TUBG2	27175	0.02185	MIR429
246	PDCD6IP	10015	0.361	MIR378B;MIR378C;MIR422A;MIR5745P;MIR612;MIR760;MIR378					246	IL17RC	84818	0.02063	MIR484;MIR6285P
247	VWF	7450	0.36	MIR1275					247	TAB1	10454	0.02063	MIR450B5P;MIR5903P
248	PAPOLA	10914	0.359	MIR1260B;MIR1275;MIR283P;MIR320A;MIR320B;MIR320C;MIR320D;MIR320E;MIR3243P;MIR378B;MIR378C;MIR422A;MIR4555P;MIR4903P;MIR1260;MIR378					248	ZDHHC8	29801	0.01891	MIR5903P
249	MYL9	10398	0.356	MIR3243P;MIR612					249	ZC3HC1	51530	0.01613	MIR5903P
250	PRMT1	3276	0.355	MIR1260B;MIR320E;MIR378C;MIR422A;MIR4555P;MIR612;MIR760;MIR941;MIR1260;MIR378					250	MPPE1	65258	0.01594	MIR146B5P;MIR2995P;MIR3373P;MIR450B5P;MIR484;MIR5765P;MIR5903P;MIR8855P
251	ITGA1	3672	0.354	MIR283P;MIR320A;MIR320B;MIR320C;MIR320D;MIR320E;MIR378B;MIR378C;MIR422A;MIR5745P;MIR7693P;MIR378					251	WBP1	23559	0.01562	MIR484
252	FKBP1A	2280	0.354	MIR1275;MIR320A;MIR320B;MIR320C;MIR320D;MIR4093P;MIR612					252	PIAS4	51588	0.01404	MIR5903P
253	QKI	9444	0.354	MIR1275;MIR283P;MIR320A;MIR320B;MIR320C;MIR320D;MIR378C;MIR4093P;MIR4555P;MIR4835P;MIR5745P;MIR1269					253	SLC26A1	10861	0.01232	MIR199A3P;MIR199B3P;MIR484
254	SRP72	6731	0.353	MIR6715P					254	USF2	7392	0.01221	MIR450B5P
255	RAP1A	5906	0.353	MIR320A;MIR320B;MIR320C;MIR320D;MIR320E;MIR378C;MIR4093P;MIR6715P;MIR7693P;MIR1269					255	NAA60	79903	0.01209	MIR5765P
256	GJA1	2697	0.353	MIR283P;MIR320E;MIR4093P;MIR4555P					256	LRRC37A2	474170	0.01209	MIR1395P;MIR2995P;MIR429;MIR450B5P;MIR802
257	WWTR1	25937	0.352	MIR320A;MIR320B;MIR320C;MIR320D					257	DGCR6L	85359	0.01205	MIR2995P
258	S100A6	6277	0.352	MIR1260B;MIR1260					258	DHRS4L2	317749	0.009869	MIR450B5P
259	UTP14A	10813	0.351	MIR283P;MIR3395P;MIR4555P;MIR4835P;MIR612					259	OGFOD2	79676	0.009869	MIR1395P;MIR484;MIR802
260	HCLS1	3059	0.35	MIR3243P;MIR378B;MIR378C;MIR422A;MIR6715P;MIR1269;MIR378					260	DEXI	28955	0.009077	MIR3615P;MIR6285P
261	CASP1	834	0.35	MIR193A5P;MIR378C;MIR422A;MIR4555P;MIR4903P;MIR5745P;MIR760;MIR378					261	BCL7B	9275	0.008507	MIR1395P;MIR484;MIR5903P
262	PDLIM5	10611	0.349	MIR283P;MIR320A;MIR320B;MIR320C;MIR320D;MIR320E;MIR3395P;MIR4555P;MIR612;MIR6715P;MIR760					262	TMEM101	84336	0.007994	MIR5903P
263	PDLIM7	9260	0.349	MIR3131;MIR320E;MIR6715P;MIR760					263	SNX29	92017	0.007993	MIR3373P;MIR5903P;MIR5905P
264	STK4	6789	0.349	MIR1275;MIR283P;MIR320A;MIR320B;MIR320C;MIR320D;MIR320E;MIR378B;MIR378C;MIR422A;MIR612;MIR1269					264	MOSPD3	64598	0.007482	MIR5903P
265	SMAD1	4086	0.345	MIR4093P;MIR7693P					265	BCAR3	8412	0.007346	MIR199A3P;MIR199B3P;MIR450B5P;MIR5903P;MIR6285P;MIR802
266	SRPX	8406	0.343	MIR320A;MIR320B;MIR320C;MIR320D					266	SAT2	112483	0.007051	MIR5903P
267	RAP1B	5908	0.34	MIR1260B;MIR3131;MIR320A;MIR320B;MIR320C;MIR320D;MIR3395P;MIR378B;MIR378C;MIR422A;MIR4555P;MIR4903P;MIR612;MIR1260;MIR1269;MIR378					267	PLEKHH3	79990	0.005553	MIR484
268	TOP2B	7155	0.339	MIR320A;MIR320B;MIR320C;MIR320D;MIR4093P					268	SCUBE1	80274	0.002447	MIR484
269	GNA13	10672	0.337	MIR283P;MIR320A;MIR320B;MIR320C;MIR320D;MIR320E;MIR378B;MIR378C;MIR4093P;MIR422A;MIR1269;MIR378					269	PLA2G12B	84647	0.002359	MIR5765P
270	MRC2	9902	0.337	MIR7693P;MIR941					270	RFNG	5986	0.001969	MIR146B5P
271	NT5C2	22978	0.336	MIR1260B;MIR193A5P;MIR320A;MIR320B;MIR320C;MIR320D;MIR320E;MIR4093P;MIR612;MIR1260					271	CHST13	166012	0.001924	MIR802
272	GNG11	2791	0.336	MIR320A;MIR320B;MIR320C;MIR320D;MIR4093P					272	SLC2A4RG	56731	0	MIR3373P;MIR484;MIR5905P
273	MYL12B	103910	0.336	MIR1275;MIR320A;MIR320B;MIR320C;MIR320D;MIR612					273	SEMA4G	57715	0	MIR484
274	HIVEP2	3097	0.335	MIR1260B;MIR320A;MIR320B;MIR320C;MIR320D;MIR320E;MIR3243P;MIR4093P;MIR4835P;MIR5745P;MIR1260					274	EXOC3L4	91828	0	MIR6285P
275	RAB18	22931	0.334	MIR1275;MIR283P;MIR320A;MIR320B;MIR320C;MIR320D;MIR4555P;MIR6715P					275	C2orf72	257407	0	MIR429
276	SUB1	10923	0.333	MIR1260B;MIR320A;MIR320B;MIR320C;MIR320D;MIR1260					276	H1-0	3005	0	MIR5903P;MIR802
277	RAB6A	5870	0.333	MIR3243P;MIR3395P;MIR378B;MIR378C;MIR4093P;MIR422A;MIR4555P;MIR4903P;MIR5745P;MIR7693P;MIR378					277	RETREG2	79137	0	MIR1395P;MIR450B5P;MIR802
278	SLA	6503	0.333	MIR3395P;MIR4555P;MIR6715P;MIR1269					278	CENPX	201254	0	MIR146B5P
279	ABCE1	6059	0.332	MIR1273P;MIR1393P;MIR193A5P;MIR283P;MIR4093P;MIR4555P;MIR5745P;MIR612					279	PTPA	5524	0	MIR484
280	PXN	5829	0.332	MIR3243P;MIR612;MIR1269					280	MTFR1L	56181	0	MIR3695P
281	RAB1A	5861	0.33	MIR1393P;MIR4093P;MIR5745P					281	SH3RF2	153769	0	MIR429;MIR484;MIR5765P;MIR5903P;MIR802
282	BGN	633	0.329	MIR378C;MIR760;MIR378					282	KCNK5	8645	0	MIR199A3P;MIR199B3P;MIR5905P
283	SSBP1	6742	0.329	MIR3395P;MIR612;MIR6715P					283	MCRIP2	84331	0	MIR146B5P
284	SH3BGRL	6451	0.329	MIR1260B;MIR1275;MIR320A;MIR320B;MIR320C;MIR320D;MIR4093P					284	SNURF	8926	0	MIR1395P;MIR429;MIR5903P
285	SF3A3	10946	0.328	MIR1275;MIR193A5P;MIR320A;MIR320B;MIR320C;MIR320D;MIR320E;MIR378C;MIR422A;MIR612;MIR6715P					285	NAPRT	93100	0	MIR484
286	PTPN2	5771	0.328	MIR4093P;MIR612;MIR7693P					286	PDLIM2	64236	0	MIR146B5P
287	ADAMTS4	9507	0.327	MIR1275;MIR3243P;MIR3393P;MIR3395P;MIR5745P;MIR612					287	PHLDB3	653583	0	MIR5765P
288	ETV6	2120	0.327	MIR193A5P;MIR3243P;MIR3393P;MIR1269;MIR378					288	PLEKHF1	79156	0	MIR484
289	CDK17	5128	0.326	MIR320A;MIR320B;MIR320C;MIR320D;MIR3243P;MIR3393P;MIR4093P;MIR4903P					289	LRRC3	81543	0	MIR8855P
290	ARCN1	372	0.326	MIR4093P;MIR4555P;MIR612;MIR1269					290	ORM2	5005	0	MIR5905P
291	RNF6	6049	0.326	MIR1393P;MIR4093P;MIR1269					291	PLPPR2	64748	0	MIR5765P
292	SLK	9748	0.325	MIR612					292	FAM184A	79632	0	MIR199A3P;MIR199B3P;MIR5765P;MIR802
293	AKAP2	11217	0.325	MIR320A;MIR320B;MIR320C;MIR320D;MIR320E;MIR612					293	PRR12	57479	0	MIR3373P
294	STX7	8417	0.324	MIR193A5P;MIR3243P;MIR4903P;MIR612					294	ATG4D	84971	0	MIR1395P;MIR199A3P;MIR199B3P;MIR484
295	TEAD1	7003	0.324	MIR320E;MIR5745P;MIR612;MIR760					295	ZNF563	147837	0	MIR146B5P;MIR3373P;MIR5765P
296	MACF1	23499	0.324	MIR1273P;MIR1275;MIR1393P;MIR320A;MIR320B;MIR320C;MIR320D;MIR3243P;MIR3395P;MIR4093P;MIR4555P;MIR5745P;MIR612;MIR760					296	AHDC1	27245	0	MIR2995P;MIR5765P
297	DEK	7913	0.323	MIR1260B;MIR320E;MIR378C;MIR422A;MIR5745P;MIR612;MIR1260;MIR378					297	CFAP20	29105	0	MIR146B5P
298	BZW2	28969	0.322	MIR1260B;MIR320A;MIR320B;MIR320C;MIR320D;MIR320E;MIR5745P;MIR6715P					298	ELMOD3	84173	0	MIR3373P;MIR6285P
299	SPRY1	10252	0.321	MIR320E;MIR3243P;MIR3395P					299	ZNF75D	7626	0	MIR3373P;MIR450B5P;MIR5903P;MIR802
300	CHD1	1105	0.32	MIR3131;MIR3395P;MIR4903P;MIR5745P;MIR7693P					300	ZNF362	149076	0	MIR3373P;MIR3615P;MIR429;MIR802
301	MAT2A	4144	0.32	MIR1260B;MIR320A;MIR320B;MIR320C;MIR320D;MIR320E;MIR378B;MIR378C;MIR422A;MIR4555P;MIR4903P;MIR1260;MIR1269;MIR378					301	RNF214	257160	0	MIR3373P;MIR429;MIR8855P
302	RBMS3	27303	0.318	MIR1260B;MIR283P;MIR320A;MIR320B;MIR320C;MIR320D;MIR3243P;MIR378B;MIR378C;MIR4093P;MIR422A;MIR6715P;MIR7693P;MIR1260;MIR1269;MIR378					302	LZTS3	9762	0	MIR199A3P;MIR199B3P;MIR484
303	CBLB	868	0.317	MIR612;MIR6715P;MIR7693P
304	GLRX	2745	0.315	MIR283P;MIR320A;MIR320B;MIR320C;MIR320D;MIR612
305	SNW1	22938	0.315	MIR4093P;MIR7693P
306	FXYD5	53827	0.314	MIR1275;MIR6715P
307	SRSF10	10772	0.314	MIR1260B;MIR1275;MIR193A5P;MIR283P;MIR320E;MIR378B;MIR378C;MIR4093P;MIR422A;MIR4835P;MIR4903P;MIR6715P;MIR1260;MIR378
308	KPNA1	3836	0.314	MIR1275;MIR193A5P;MIR283P;MIR4555P;MIR7693P;MIR378
309	ARPC3	10094	0.312	MIR1260B;MIR3393P;MIR4093P;MIR760;MIR1260
310	TNKS2	80351	0.312	MIR1260B;MIR320A;MIR320B;MIR320C;MIR320D;MIR378C;MIR4903P;MIR612;MIR1260
311	DNAJA2	10294	0.312	MIR283P;MIR320A;MIR320B;MIR320C;MIR320D;MIR7693P;MIR941
312	ATP6V1G1	9550	0.312	MIR283P
313	FBLN1	2192	0.311	MIR1260B;MIR3131;MIR3243P;MIR4093P;MIR4903P;MIR760;MIR1260;MIR1269
314	NAMPT	10135	0.311	MIR320A;MIR320B;MIR320C;MIR320D;MIR320E;MIR4093P;MIR5745P;MIR6715P
315	ATF2	1386	0.309	MIR193A5P;MIR320A;MIR320B;MIR378B;MIR378C;MIR422A;MIR4903P;MIR760;MIR1269;MIR378
316	RND3	390	0.309	MIR283P;MIR4093P;MIR5745P
317	ECM1	1893	0.308	MIR193A5P;MIR612;MIR941
318	RALB	5899	0.308	MIR1260B;MIR3395P;MIR5745P;MIR760;MIR1260
319	STX12	23673	0.308	MIR193A5P;MIR320C;MIR4093P
320	CLIC1	1192	0.308	MIR1260B;MIR283P;MIR5745P;MIR1260
321	MAP4K3	8491	0.307	MIR283P;MIR3131;MIR4093P;MIR4903P;MIR5745P
322	PPP2R2A	5520	0.305	MIR1275;MIR283P;MIR4093P;MIR4835P;MIR6715P
323	AHCTF1	25909	0.305	MIR283P;MIR378B;MIR378C;MIR422A;MIR4903P;MIR1269;MIR378
324	ASPN	54829	0.305	MIR283P;MIR3395P;MIR4093P;MIR4835P
325	DNAJC8	22826	0.305	MIR320A;MIR320B;MIR320C;MIR320D;MIR3395P;MIR378B;MIR378C;MIR422A;MIR1269;MIR378
326	PSMA2	5683	0.305	MIR283P;MIR378B;MIR378C;MIR422A;MIR7693P;MIR941;MIR378
327	MAPK8	5599	0.305	MIR1260B;MIR1273P;MIR1260
328	TM4SF1	4071	0.304	MIR193A5P;MIR3131;MIR760
329	LOXL2	4017	0.304	MIR3243P;MIR3393P;MIR6715P
330	PODXL	5420	0.304	MIR283P;MIR3395P;MIR760
331	CRIM1	51232	0.303	MIR1260B;MIR193A5P;MIR3243P;MIR1260
332	EIF3M	10480	0.302	MIR283P;MIR4093P
333	ARID5B	84159	0.301	MIR320A;MIR320B;MIR320C;MIR320D;MIR320E;MIR378B;MIR378C;MIR422A;MIR4903P;MIR5745P;MIR612;MIR6715P;MIR1269;MIR378
334	RGL1	23179	0.301	MIR3395P;MIR4093P;MIR4555P;MIR4835P;MIR4903P;MIR5745P;MIR612;MIR941
335	TPM4	7171	0.3	MIR283P;MIR320A;MIR320B;MIR320C;MIR320D;MIR320E;MIR3395P;MIR378B;MIR760;MIR1269
336	AHNAK	79026	0.3	MIR4093P;MIR6715P
337	RALGDS	5900	0.3	MIR1275;MIR3243P;MIR612;MIR7693P
338	MYL6	4637	0.299	MIR1260B;MIR193A5P;MIR3243P;MIR1260
339	CCL4	6351	0.299	MIR7693P
340	OLFML3	56944	0.297	MIR3243P;MIR4093P
341	NDUFS4	4724	0.296	MIR378B;MIR378C;MIR422A;MIR1269;MIR378
342	SP100	6672	0.296	MIR320A;MIR320B;MIR320C;MIR320D;MIR320E;MIR4093P;MIR4835P;MIR5745P;MIR1260
343	PHLDA1	22822	0.294	MIR3131;MIR320A;MIR320B;MIR320C
344	GALNT1	2589	0.292	MIR3395P;MIR4093P;MIR4903P;MIR612;MIR7693P
345	NRIP1	8204	0.291	MIR193A5P;MIR4093P;MIR4555P;MIR4903P;MIR5745P;MIR7693P
346	LYZ	4069	0.291	MIR320E;MIR3395P;MIR4093P;MIR612
347	MAX	4149	0.29	MIR1273P;MIR193A5P;MIR320A;MIR320B;MIR320C;MIR320D;MIR3243P;MIR3395P;MIR378C;MIR6715P;MIR760
348	ACBD3	64746	0.29	MIR320A;MIR320B;MIR320C;MIR320D;MIR378C
349	S1PR1	1901	0.289	MIR1273P;MIR1393P;MIR320A;MIR320B;MIR320C;MIR320D;MIR378B;MIR378C;MIR4093P;MIR422A;MIR4555P;MIR1269;MIR378
350	EPS15	2060	0.289	MIR612
351	RBMS1	5937	0.288	MIR1275;MIR193A5P;MIR283P;MIR3243P;MIR378B;MIR378C;MIR422A;MIR1269;MIR378
352	PWP1	11137	0.288	MIR3243P;MIR5745P;MIR612
353	SKP1	6500	0.287	MIR283P;MIR320C;MIR320E;MIR4093P;MIR7693P
354	PPID	5481	0.287	MIR612;MIR7693P
355	REST	5978	0.287	MIR193A5P;MIR4835P;MIR4903P
356	TFDP1	7027	0.287	MIR3395P
357	STK24	8428	0.286	MIR320A;MIR320B;MIR320C;MIR320D;MIR4555P
358	UBE2I	7329	0.285	MIR1275;MIR283P;MIR4093P
359	ADAMTS1	9510	0.285	MIR1260B;MIR193A5P;MIR6715P;MIR1260
360	GNL2	29889	0.284	MIR378B;MIR378C;MIR422A;MIR1269;MIR378
361	PPP2R5E	5529	0.284	MIR283P;MIR4093P;MIR4555P;MIR5745P
362	ZNF143	7702	0.284	MIR320E
363	ZFYVE16	9765	0.282	MIR1260B;MIR320A;MIR320B;MIR320C;MIR320D;MIR4093P;MIR4555P;MIR4903P;MIR5745P;MIR941;MIR1260
364	CRY1	1407	0.282	MIR1260B;MIR193A5P;MIR1260
365	ATP1A1	476	0.282	MIR5745P
366	LPP	4026	0.28	MIR1260B;MIR3243P;MIR3395P;MIR378B;MIR378C;MIR422A;MIR760;MIR941;MIR1260;MIR1269;MIR378
367	NUDT4	11163	0.28	MIR1260B;MIR3395P;MIR4093P;MIR4555P;MIR4903P;MIR1260;MIR1269
368	LMCD1	29995	0.28	MIR7693P
369	ACP1	52	0.279	MIR3395P;MIR378B;MIR378C;MIR4093P;MIR422A;MIR4555P;MIR612;MIR7693P;MIR1269;MIR378
370	GEM	2669	0.278	MIR1275;MIR4093P;MIR5745P;MIR612
371	MAP3K8	1326	0.278	MIR4093P;MIR7693P
372	SASH1	23328	0.278	MIR283P;MIR320A;MIR320B;MIR320C;MIR320D;MIR3395P;MIR378C;MIR4093P
373	PLEKHA1	59338	0.278	MIR283P;MIR320E;MIR378B;MIR378C;MIR4093P;MIR422A;MIR612;MIR1269;MIR378
374	CDC27	996	0.277	MIR320A;MIR320B;MIR320C;MIR3243P;MIR378B;MIR378C;MIR378
375	HIPK1	204851	0.277	MIR320A;MIR320B;MIR320C;MIR320D;MIR320E;MIR3243P;MIR4093P;MIR4903P;MIR6715P;MIR7693P
376	CAPN2	824	0.277	MIR320A;MIR320B;MIR320C;MIR320D;MIR4093P;MIR1269
377	DYNLL1	8655	0.277	MIR612
378	EFEMP1	2202	0.276	MIR1393P;MIR283P
379	WLS	79971	0.275	MIR320A;MIR320B;MIR320C;MIR320D;MIR5745P;MIR1269
380	PDK4	5166	0.275	MIR1260B;MIR378B;MIR378C;MIR422A;MIR4555P;MIR5745P;MIR612;MIR760;MIR1260;MIR378
381	WIPF1	7456	0.274	MIR1260B;MIR283P;MIR320A;MIR320B;MIR320E;MIR378B;MIR378C;MIR4093P;MIR422A;MIR5745P;MIR612;MIR7693P;MIR1260;MIR1269;MIR378
382	ASAH1	427	0.273	MIR1275;MIR4903P
383	THY1	7070	0.272	MIR3131;MIR378B
384	MYOF	26509	0.272	MIR320A;MIR320B;MIR320C;MIR320D;MIR612
385	ERG	2078	0.27	MIR1260B;MIR3131;MIR320A;MIR320B;MIR320C;MIR320D;MIR4903P;MIR1260
386	PPP3CA	5530	0.27	MIR320A;MIR320B;MIR320C;MIR320D;MIR320E;MIR378B;MIR378C;MIR422A;MIR6715P;MIR1269;MIR378
387	COL14A1	7373	0.269	MIR1275
388	CCNH	902	0.268	MIR320A;MIR320B;MIR320C;MIR320D;MIR320E;MIR378B;MIR378C;MIR4093P;MIR422A;MIR612;MIR378
389	TMSB4X	7114	0.268	MIR1260B;MIR1260
390	SH3GLB1	51100	0.268	MIR320A;MIR320B;MIR320C;MIR320D;MIR378B;MIR378C;MIR422A;MIR4555P;MIR378
391	CUL4B	8450	0.267	MIR6715P;MIR760
392	UBE2E1	7324	0.266	MIR1260B;MIR320A;MIR320B;MIR320C;MIR320D;MIR320E;MIR1260
393	DLD	1738	0.265	MIR320A;MIR320B;MIR320C;MIR320D;MIR3395P;MIR4093P;MIR5745P;MIR612
394	FBLN5	10516	0.265	MIR193A5P
395	CD68	968	0.264	MIR760
396	PALLD	23022	0.264	MIR320A;MIR320B;MIR320C;MIR320D;MIR3243P;MIR3395P;MIR1269
397	USP12	219333	0.264	MIR320A;MIR320B;MIR320C;MIR320D;MIR320E;MIR3243P
398	RBM3	5935	0.264	MIR3243P;MIR4555P;MIR4835P
399	MFAP1	4236	0.263	MIR320A;MIR320B;MIR320C;MIR320D;MIR6715P
400	IVNS1ABP	10625	0.263	MIR193A5P;MIR320E;MIR3243P;MIR378B;MIR378C;MIR4093P;MIR422A;MIR4555P;MIR5745P;MIR612;MIR378
401	EPS8	2059	0.263	MIR283P
402	ZNF24	7572	0.263	MIR378C
403	TBC1D15	64786	0.262	MIR1275;MIR4093P;MIR1269
404	FBXO11	80204	0.261	MIR1275;MIR283P;MIR320A;MIR320B;MIR320C;MIR320D;MIR612;MIR1269
405	ADAM17	6868	0.26	MIR283P;MIR320E;MIR612;MIR7693P
406	JAK1	3716	0.26	MIR193A5P;MIR4555P;MIR4903P
407	RPS6KB1	6198	0.26	MIR378C;MIR4093P;MIR4555P;MIR4903P;MIR7693P
408	FXYD6	53826	0.259	MIR1275;MIR1393P;MIR320A;MIR320B;MIR320C;MIR320D;MIR4903P;MIR612;MIR6715P;MIR760;MIR7693P
409	ZEB2	9839	0.259	MIR1260B;MIR283P;MIR320A;MIR320B;MIR320C;MIR320D;MIR320E;MIR3243P;MIR3393P;MIR378B;MIR378C;MIR4093P;MIR422A;MIR4555P;MIR4903P;MIR6715P;MIR760;MIR1260;MIR1269;MIR378
410	ELF1	1997	0.259	MIR283P;MIR4093P;MIR4903P
411	MAP2K4	6416	0.258	MIR1273P;MIR1275;MIR283P;MIR3395P;MIR4093P;MIR4903P
412	TUBB6	84617	0.258	MIR1260B;MIR320A;MIR320B;MIR320C;MIR320D;MIR3393P;MIR4903P;MIR612;MIR6715P
413	SPARCL1	8404	0.258	MIR378B;MIR378C;MIR4093P;MIR422A;MIR4903P;MIR1269;MIR378
414	DPYSL3	1809	0.258	MIR193A5P;MIR320A;MIR320B;MIR320C;MIR320D;MIR3243P;MIR378B;MIR378C;MIR422A;MIR378
415	TSR1	55720	0.257	MIR378B;MIR378C;MIR4093P;MIR422A;MIR4835P;MIR760;MIR1269;MIR378
416	COPS2	9318	0.257	MIR320A;MIR320B;MIR320C;MIR320D;MIR4093P;MIR612
417	GYPC	2995	0.256	MIR1260B;MIR1275;MIR320E;MIR760;MIR1260
418	CHD7	55636	0.256	MIR1260B;MIR283P;MIR320E;MIR378B;MIR378C;MIR422A;MIR5745P;MIR1260;MIR378
419	PLK2	10769	0.255	MIR320A;MIR320B;MIR320C;MIR320D
420	SRP14	6727	0.255	MIR1275;MIR283P;MIR612
421	DDX10	1662	0.254	MIR283P;MIR320A;MIR320B;MIR320C;MIR320D;MIR4093P;MIR4555P
422	SMCHD1	23347	0.254	MIR320A;MIR320B;MIR320C;MIR320D;MIR4093P;MIR4555P
423	TXNL1	9352	0.254	MIR1260B;MIR320A;MIR320B;MIR320C;MIR320D;MIR3395P;MIR1260
424	BNIP3L	665	0.253	MIR1275;MIR283P;MIR320A;MIR320B;MIR320C;MIR320D;MIR320E;MIR4093P
425	EIF3H	8667	0.253	MIR320A;MIR320B;MIR320C;MIR320D;MIR320E;MIR3395P;MIR5745P;MIR760
426	ZNF451	26036	0.253	MIR1273P;MIR1275;MIR193A5P;MIR283P;MIR378B;MIR378C;MIR4093P;MIR422A;MIR4835P;MIR5745P;MIR1269;MIR378
427	C7	730	0.252	MIR1260B;MIR3131;MIR378C;MIR5745P;MIR612;MIR1260
428	UBA2	10054	0.251	MIR4903P
429	WDR43	23160	0.251	MIR6715P;MIR760;MIR7693P
430	MAPRE1	22919	0.251	MIR3395P;MIR612;MIR6715P;MIR760;MIR1260
431	GPNMB	10457	0.25	MIR1260B;MIR320A;MIR320B;MIR320C;MIR320D;MIR378B;MIR378C;MIR422A;MIR4555P;MIR4903P;MIR5745P;MIR1260;MIR378
432	LAPTM5	7805	0.246	MIR3395P;MIR4555P
433	USP32	84669	0.245	MIR283P;MIR320A;MIR320B;MIR320C;MIR320D;MIR320E;MIR3395P;MIR378B;MIR378C;MIR422A;MIR7693P;MIR941;MIR378
434	RRP12	23223	0.245	MIR612;MIR760
435	NR5A2	2494	0.245	MIR283P;MIR3243P;MIR4093P;MIR612
436	DENND5A	23258	0.244	MIR320E;MIR4093P;MIR4903P;MIR5745P
437	GNG10	2790	0.244	MIR760
438	USP15	9958	0.244	MIR1260B;MIR1275;MIR283P;MIR320A;MIR320B;MIR320C;MIR320D;MIR3243P;MIR4093P;MIR4555P;MIR1260
439	ACSL3	2181	0.243	MIR3395P;MIR4093P
440	CD93	22918	0.242	MIR320A;MIR320B;MIR320C;MIR320D;MIR3243P;MIR7693P
441	SKIL	6498	0.242	MIR320A;MIR320B;MIR320C;MIR320D;MIR320E
442	WDR3	10885	0.241	MIR320A;MIR320B;MIR320C;MIR320D;MIR320E
443	IL1RAP	3556	0.241	MIR1275;MIR193A5P;MIR283P;MIR320A;MIR320B;MIR320C;MIR320D;MIR320E;MIR3243P;MIR3395P;MIR4093P;MIR4555P;MIR4903P;MIR5745P;MIR612
444	MAP4K5	11183	0.241	MIR320A;MIR320B;MIR320C;MIR320D;MIR320E;MIR3395P
445	TBK1	29110	0.24	MIR4093P;MIR612;MIR7693P
446	FARSB	10056	0.239	MIR320E;MIR7693P
447	RBM17	84991	0.238	MIR320A;MIR320B;MIR320C;MIR320D;MIR320E;MIR4093P;MIR612;MIR7693P
448	DNTTIP2	30836	0.236	MIR4093P
449	TBXAS1	6916	0.236	MIR320A;MIR320B;MIR320C;MIR320D;MIR3243P;MIR612;MIR941
450	ARHGAP18	93663	0.236	MIR283P;MIR320E
451	CAPZA2	830	0.235	MIR1273P;MIR193A5P;MIR320A;MIR320B;MIR320C;MIR320D;MIR320E;MIR3395P;MIR422A;MIR4903P;MIR612
452	MAP1LC3B	81631	0.235	MIR1393P;MIR193A5P;MIR320A;MIR320B;MIR320C;MIR320D;MIR4555P;MIR5745P
453	DDX47	51202	0.234	MIR3243P
454	SEH1L	81929	0.233	MIR320A;MIR320B;MIR320C;MIR320D;MIR320E;MIR4093P;MIR4903P;MIR612;MIR760
455	EIF2A	83939	0.233	MIR320E;MIR3395P;MIR612;MIR760
456	CCDC80	151887	0.232	MIR320A;MIR320B;MIR320C;MIR320D;MIR320E;MIR378B;MIR378C;MIR422A;MIR378
457	DPM1	8813	0.232	MIR193A5P;MIR4903P
458	TRIO	7204	0.232	MIR1393P;MIR193A5P;MIR320A;MIR320B;MIR320C;MIR320D;MIR3393P;MIR4093P
459	TACC1	6867	0.231	MIR1260B;MIR1273P;MIR1275;MIR4093P;MIR5745P;MIR612;MIR1260
460	AEBP1	165	0.23	MIR193A5P;MIR3243P
461	TXNDC9	10190	0.23	MIR320A;MIR320B;MIR320C;MIR320D;MIR320E
462	PPP4R2	151987	0.229	MIR4093P;MIR4903P
463	DYNC1I2	1781	0.229	MIR320A;MIR320B;MIR320C;MIR320D;MIR320E
464	OSMR	9180	0.228	MIR612;MIR7693P
465	ADRB2	154	0.228	MIR1275;MIR320A;MIR320B;MIR320C;MIR320D;MIR422A
466	EDNRB	1910	0.228	MIR3243P;MIR4555P;MIR5745P;MIR612;MIR7693P
467	HLA-DRA	3122	0.228	MIR6715P
468	MT1X	4501	0.227	MIR283P;MIR320E;MIR612;MIR6715P
469	BACH1	571	0.227	MIR1275;MIR283P;MIR320A;MIR320B;MIR320C;MIR320D;MIR320E;MIR4093P;MIR941;MIR1269
470	UBXN7	26043	0.227	MIR3395P;MIR4093P;MIR760;MIR7693P
471	KCTD12	115207	0.227	MIR1260B;MIR4093P;MIR4903P;MIR760;MIR1260
472	TJP1	7082	0.226	MIR193A5P;MIR283P;MIR3243P;MIR4555P
473	MT2A	4502	0.226	MIR320A;MIR320B;MIR320C;MIR320D;MIR320E
474	AP3S1	1176	0.226	MIR4093P
475	KLF10	7071	0.226	MIR283P;MIR4093P
476	MAP3K5	4217	0.225	MIR1260B;MIR283P;MIR4093P;MIR5745P;MIR6715P;MIR1260
477	CNOT7	29883	0.225	MIR283P;MIR320A;MIR320B;MIR320C;MIR320D;MIR320E;MIR4093P;MIR4835P;MIR4903P;MIR5745P;MIR6715P
478	CNN3	1266	0.224	MIR7693P;MIR941
479	CASP4	837	0.224	MIR320A;MIR320B;MIR320C;MIR320D;MIR320E;MIR4093P;MIR4555P;MIR1269
480	PLP2	5355	0.223	MIR378B;MIR378C;MIR4093P;MIR422A;MIR378
481	KTN1	3895	0.223	MIR4093P
482	FNDC3B	64778	0.223	MIR1393P;MIR283P;MIR320A;MIR320B;MIR320C;MIR320D;MIR3243P;MIR4093P;MIR422A;MIR4835P;MIR4903P;MIR5745P;MIR612
483	FHOD1	29109	0.223	MIR612
484	SESN1	27244	0.222	MIR320A;MIR320B;MIR320C;MIR320D;MIR5745P
485	ARFGAP3	26286	0.221	MIR1393P;MIR378B;MIR378C;MIR422A;MIR378
486	SMN1	6606	0.221	MIR4093P
487	COX6C	1345	0.221	MIR4903P
488	LCN2	3934	0.221	MIR612
489	TLE3	7090	0.22	MIR3243P;MIR3395P
490	DNAJB6	10049	0.22	MIR3395P;MIR4093P;MIR5745P
491	RPS24	6229	0.219	MIR1275;MIR3131;MIR320E;MIR3243P;MIR4093P;MIR4555P;MIR612;MIR941;MIR1260
492	MARCKSL1	65108	0.219	MIR3243P;MIR4835P;MIR612;MIR1260
493	ASAP1	50807	0.219	MIR1275;MIR320E;MIR4093P;MIR5745P
494	BCCIP	56647	0.217	MIR1273P;MIR283P;MIR320A;MIR320B;MIR320C;MIR320D;MIR4093P;MIR4555P
495	DDX50	79009	0.217	MIR1260B;MIR1275;MIR1260
496	HK1	3098	0.217	MIR1275;MIR4093P
497	UPP1	7378	0.215	MIR378C;MIR422A;MIR378
498	SLC20A1	6574	0.214	MIR320E;MIR3243P;MIR3395P;MIR6715P;MIR941
499	ABCC1	4363	0.214	MIR320A;MIR320B;MIR4093P;MIR612;MIR941
500	MPHOSPH10	10199	0.214	MIR4835P
501	USP11	8237	0.213	MIR612
502	RNF19B	127544	0.21	MIR4555P;MIR5745P;MIR612
503	RCC2	55920	0.21	MIR1260B;MIR3243P;MIR378B;MIR378C;MIR4093P;MIR422A;MIR6715P;MIR1260;MIR378
504	ANP32B	10541	0.21	MIR320A;MIR320B;MIR320C;MIR320D;MIR4093P;MIR760
505	POLR2K	5440	0.209	MIR193A5P
506	FGL2	10875	0.209	MIR1260B;MIR378C;MIR1260
507	ATP6V1D	51382	0.208	MIR320A;MIR320B;MIR320C;MIR320D;MIR4093P;MIR612
508	TIPARP	25976	0.208	MIR1260B;MIR320A;MIR320B;MIR320C;MIR320D;MIR5745P;MIR6715P;MIR1260
509	TRIM22	10346	0.208	MIR378C;MIR4093P;MIR4555P;MIR6715P;MIR378
510	PODN	127435	0.206	MIR3243P;MIR612
511	ITM2B	9445	0.205	MIR283P;MIR3395P;MIR4093P;MIR4835P
512	LIMA1	51474	0.205	MIR1275;MIR1393P;MIR320A;MIR320B;MIR320C;MIR320D;MIR4093P
513	SMNDC1	10285	0.204	MIR320A;MIR320B;MIR320C;MIR320D;MIR320E;MIR4903P
514	ADAMTS9	56999	0.204	MIR1275;MIR320A;MIR320B;MIR320C;MIR320D;MIR4903P;MIR760;MIR1269
515	GK	2710	0.204	MIR4093P
516	CD53	963	0.204	MIR4093P;MIR4555P;MIR612;MIR760
517	XRN2	22803	0.204	MIR1273P;MIR320A;MIR320B;MIR320C;MIR320D
518	ARMCX3	51566	0.204	MIR283P;MIR4093P;MIR4555P;MIR760;MIR1260
519	GTF2H1	2965	0.203	MIR1273P;MIR283P;MIR5745P
520	PIP4K2A	5305	0.203	MIR193A5P;MIR3395P;MIR6715P
521	ATXN10	25814	0.202	MIR283P
522	LGALS8	3964	0.202	MIR1273P;MIR1275;MIR193A5P;MIR320A;MIR320B;MIR320C;MIR320D;MIR320E;MIR3243P;MIR4903P;MIR5745P;MIR7693P
523	HLA-DPA1	3113	0.202	MIR1260B;MIR193A5P;MIR320A;MIR320B;MIR320C;MIR320D;MIR1260
524	PPA1	5464	0.202	MIR320A;MIR320B;MIR320C;MIR320D;MIR4555P
525	RAB5A	5868	0.201	MIR193A5P
526	LARP4	113251	0.201	MIR378B;MIR378C;MIR422A;MIR760;MIR7693P;MIR378
527	RGS5	8490	0.2	MIR4093P;MIR5745P
528	BRIX1	55299	0.2	MIR320A;MIR320B;MIR320C;MIR320D;MIR612;MIR7693P;MIR1269
529	VAPA	9218	0.2	MIR1275;MIR283P;MIR320E
530	SERPINB1	1992	0.2	MIR760
531	SNX5	27131	0.198	MIR3243P;MIR4093P
532	LIFR	3977	0.198	MIR320A;MIR320B;MIR320C;MIR320D;MIR760
533	MOB1A	55233	0.198	MIR4903P;MIR612;MIR7693P
534	PHLDB1	23187	0.197	MIR193A5P;MIR3395P;MIR760
535	SMS	6611	0.197	MIR3395P;MIR760
536	NRP2	8828	0.196	MIR320C;MIR320E;MIR3395P;MIR378B;MIR378C;MIR4093P;MIR5745P;MIR612;MIR378
537	LRRFIP1	9208	0.193	MIR1260B;MIR1275;MIR193A5P;MIR283P;MIR320A;MIR320B;MIR320C;MIR320D;MIR3243P;MIR4093P;MIR4903P;MIR1260
538	PAIP2	51247	0.192	MIR193A5P;MIR320E;MIR3393P;MIR378B;MIR378C;MIR4093P;MIR422A;MIR6715P;MIR1269;MIR378
539	WTAP	9589	0.192	MIR1260B;MIR320A;MIR320B;MIR320C;MIR320D;MIR320E;MIR378B;MIR378C;MIR4093P;MIR422A;MIR4555P;MIR612;MIR760;MIR1260;MIR378
540	SERPINB9	5272	0.19	MIR4093P;MIR760;MIR1269
541	PELI1	57162	0.19	MIR283P;MIR4093P;MIR5745P;MIR612
542	CYBRD1	79901	0.188	MIR320A;MIR320B;MIR320C;MIR320D;MIR3395P;MIR4093P;MIR5745P;MIR6715P
543	CHD3	1107	0.188	MIR1260B;MIR1275;MIR1260
544	USP16	10600	0.187	MIR4093P
545	KBTBD2	25948	0.187	MIR283P;MIR3395P;MIR4093P;MIR4835P;MIR4903P;MIR6715P
546	HLA-DPB1	3115	0.186	MIR283P
547	WDR26	80232	0.186	MIR1260B;MIR1275;MIR320E;MIR4093P;MIR4555P;MIR1260
548	PAIP1	10605	0.186	MIR320A;MIR320B;MIR320C;MIR320D;MIR320E;MIR760
549	MSR1	4481	0.185	MIR193A5P;MIR3395P;MIR378B;MIR378C;MIR4093P;MIR422A;MIR5745P;MIR612;MIR760;MIR1269;MIR378
550	EPB41L2	2037	0.185	MIR320E;MIR3395P;MIR4093P;MIR5745P;MIR6715P
551	CEP170	9859	0.183	MIR4093P;MIR4835P
552	ANK3	288	0.183	MIR4093P;MIR612
553	YPEL5	51646	0.182	MIR612;MIR6715P;MIR760
554	PDCD5	9141	0.181	MIR5745P
555	HBP1	26959	0.181	MIR320A;MIR320B;MIR320C;MIR320D;MIR3243P;MIR3393P;MIR3395P;MIR4093P;MIR4555P;MIR4903P;MIR5745P;MIR612;MIR1269
556	SPTLC1	10558	0.179	MIR1260B;MIR1275;MIR320A;MIR320B;MIR320C;MIR320D;MIR320E;MIR378B;MIR4093P;MIR4835P;MIR4903P;MIR5745P;MIR612;MIR7693P;MIR1260
557	CAB39	51719	0.179	MIR283P;MIR320A;MIR320B;MIR320C;MIR320D;MIR378B;MIR378C;MIR4093P;MIR422A;MIR4555P;MIR4903P;MIR1269;MIR378
558	SLC4A7	9497	0.178	MIR193A5P;MIR320A;MIR320B;MIR320C;MIR320D;MIR4093P;MIR760
559	PITPNB	23760	0.178	MIR320A;MIR320B;MIR320C;MIR320D;MIR7693P
560	CYTIP	9595	0.177	MIR1260B;MIR320A;MIR320B;MIR320C;MIR320D;MIR320E;MIR3395P;MIR612;MIR7693P;MIR1260
561	ADAM19	8728	0.177	MIR1393P;MIR612
562	CCL3	6348	0.176	MIR283P;MIR4835P
563	CCL19	6363	0.176	MIR4093P;MIR6715P
564	CCDC50	152137	0.176	MIR378C;MIR422A;MIR378
565	SWAP70	23075	0.176	MIR4093P
566	CPNE8	144402	0.176	MIR1273P;MIR320A;MIR320B;MIR320C;MIR320D
567	SHOC2	8036	0.175	MIR1275;MIR283P;MIR4555P
568	SUGT1	10910	0.175	MIR283P;MIR320A;MIR320B;MIR320C;MIR320D;MIR320E;MIR612;MIR760
569	PALM2	114299	0.174	MIR1275;MIR320A;MIR320B;MIR320C;MIR320D;MIR4093P
570	KPNA4	3840	0.173	MIR193A5P;MIR4093P;MIR4903P;MIR5745P
571	NIP7	51388	0.173	MIR283P;MIR320A;MIR320B;MIR320C;MIR320D
572	SRP19	6728	0.173	MIR320C;MIR4093P
573	FCGR2A	2212	0.172	MIR3395P;MIR378C;MIR4093P;MIR4903P;MIR6715P
574	GCLM	2730	0.172	MIR283P
575	BICD2	23299	0.17	MIR193A5P;MIR3243P;MIR4903P;MIR612
576	HIPK3	10114	0.17	MIR320A;MIR320B;MIR320C;MIR320D;MIR3395P;MIR378B;MIR378C;MIR4093P;MIR422A;MIR4555P;MIR760;MIR378
577	DPT	1805	0.169	MIR1260B;MIR3243P;MIR4903P;MIR5745P;MIR612;MIR6715P;MIR1260
578	RPS27L	51065	0.169	MIR320A;MIR320B;MIR320C;MIR320D;MIR320E;MIR4093P;MIR6715P
579	ZMYM4	9202	0.168	MIR193A5P;MIR320A;MIR320B;MIR320C;MIR320D;MIR612;MIR1269
580	NAA15	80155	0.168	MIR283P;MIR320A;MIR320B;MIR320C;MIR320D;MIR320E;MIR4093P;MIR760
581	ABLIM1	3983	0.167	MIR4093P;MIR4835P;MIR5745P
582	ETNK1	55500	0.167	MIR1275;MIR283P
583	ISCU	23479	0.166	MIR320A;MIR320B;MIR320C;MIR320D;MIR3243P;MIR612
584	MTAP	4507	0.166	MIR320A;MIR320B;MIR320C;MIR320D;MIR378B;MIR378C;MIR422A;MIR612;MIR378
585	CHMP3	51652	0.166	MIR378B;MIR378C;MIR4093P;MIR422A;MIR4903P;MIR612;MIR378
586	EMG1	10436	0.166	MIR3243P;MIR4903P;MIR5745P;MIR612
587	SLC6A6	6533	0.166	MIR320A;MIR320B;MIR320C;MIR320D;MIR3243P;MIR4903P;MIR760;MIR7693P;MIR1269
588	ESAM	90952	0.165	MIR1275;MIR320A;MIR320B;MIR320C;MIR320D;MIR3243P;MIR5745P;MIR612
589	ZC3H15	55854	0.164	MIR193A5P
590	VDAC2	7417	0.164	MIR1275;MIR283P;MIR320E;MIR4093P;MIR7693P
591	FAM98A	25940	0.163	MIR612
592	SEC62	7095	0.163	MIR4093P;MIR5745P
593	PDLIM1	9124	0.163	MIR320A;MIR320B;MIR320C;MIR320D;MIR4903P;MIR612;MIR760
594	UBQLN2	29978	0.163	MIR1260B;MIR193A5P;MIR283P;MIR4093P;MIR1260
595	RNF149	284996	0.162	MIR3131;MIR3243P;MIR4555P;MIR5745P
596	QSOX1	5768	0.162	MIR4903P
597	PHF10	55274	0.162	MIR283P;MIR3395P;MIR4093P;MIR6715P
598	ZBTB1	22890	0.162	MIR1275;MIR193A5P;MIR320A;MIR320B;MIR320C;MIR320D;MIR4555P;MIR6715P
599	CD83	9308	0.161	MIR5745P
600	DYNLT1	6993	0.16	MIR378B;MIR378C;MIR422A;MIR1269;MIR378
601	CTTNBP2NL	55917	0.16	MIR1275;MIR378C;MIR422A;MIR4903P;MIR5745P;MIR612;MIR760;MIR378
602	MORF4L1	10933	0.159	MIR378C;MIR422A;MIR5745P;MIR760;MIR378
603	CAMK2D	817	0.158	MIR320A;MIR320B;MIR320C;MIR320D;MIR4093P;MIR760
604	TERF2IP	54386	0.158	MIR1275;MIR283P;MIR378B;MIR378C;MIR422A;MIR5745P
605	CP	1356	0.157	MIR4093P;MIR612
606	SH3BP5	9467	0.157	MIR1260B;MIR4093P;MIR612;MIR1260
607	RNF13	11342	0.157	MIR283P;MIR320E;MIR378B;MIR378C;MIR422A;MIR378
608	RABGEF1	27342	0.156	MIR941
609	RBP1	5947	0.154	MIR3243P;MIR3395P;MIR612;MIR1269
610	KIAA0040	9674	0.154	MIR5745P;MIR6715P
611	MTUS1	57509	0.152	MIR4093P;MIR4903P;MIR760
612	DSE	29940	0.152	MIR193A5P;MIR4093P;MIR6715P;MIR7693P;MIR1269
613	IL33	90865	0.152	MIR320E;MIR3395P;MIR378B;MIR378C;MIR4093P;MIR422A;MIR4903P;MIR6715P;MIR760;MIR1269;MIR378
614	SEC63	11231	0.151	MIR320A;MIR320B;MIR320C;MIR320D;MIR612
615	PSME1	5720	0.15	MIR612;MIR760
616	GABARAPL2	11345	0.149	MIR320A;MIR320B;MIR320C;MIR320D;MIR3395P
617	UTRN	7402	0.149	MIR3131;MIR4835P;MIR7693P
618	NEXN	91624	0.147	MIR283P;MIR5745P
619	FMNL2	114793	0.146	MIR320A;MIR320B;MIR320C;MIR320D;MIR4093P;MIR4555P
620	PPA2	27068	0.146	MIR1393P
621	NUFIP2	57532	0.145	MIR193A5P;MIR320A;MIR320B;MIR320C;MIR320D;MIR3243P;MIR4093P;MIR422A;MIR4903P;MIR1269;MIR378
622	EIF2B1	1967	0.143	MIR320A;MIR320B;MIR320C;MIR320D;MIR320E;MIR6715P;MIR7693P;MIR1269
623	ELK4	2005	0.142	MIR1275;MIR4093P;MIR5745P
624	FBXL3	26224	0.142	MIR193A5P;MIR4555P;MIR760
625	EPHA3	2042	0.142	MIR193A5P;MIR320E;MIR3243P;MIR378B;MIR378C;MIR4093P;MIR422A;MIR4555P;MIR4903P;MIR612;MIR6715P;MIR760;MIR7693P;MIR378
626	ATP6V1E1	529	0.141	MIR3243P;MIR5745P
627	MFAP4	4239	0.141	MIR1275
628	PTP4A3	11156	0.14	MIR3243P
629	NABP1	64859	0.14	MIR1260B;MIR1275;MIR320A;MIR320B;MIR320C;MIR320D;MIR3243P;MIR1260
630	UQCRB	7381	0.139	MIR283P;MIR378B;MIR378C;MIR378
631	IFI27	3429	0.139	MIR612
632	IFNGR2	3460	0.139	MIR6715P
633	IL15RA	3601	0.138	MIR1260B;MIR3395P;MIR4093P;MIR1260
634	CD163	9332	0.138	MIR3395P;MIR6715P;MIR760
635	CHSY1	22856	0.138	MIR320A;MIR320B;MIR320C;MIR320D;MIR320E;MIR4903P;MIR612
636	TAF12	6883	0.137	MIR1393P;MIR378C;MIR422A;MIR378
637	POLR1C	9533	0.137	MIR320A;MIR320B;MIR320C;MIR320D;MIR320E;MIR3395P;MIR4835P
638	BTBD1	53339	0.136	MIR283P;MIR320A;MIR320B;MIR320C;MIR320D;MIR378B;MIR378C;MIR4093P;MIR422A;MIR4555P;MIR5745P;MIR612;MIR378
639	CCL21	6366	0.136	MIR5745P
640	SHB	6461	0.136	MIR1260B;MIR320A;MIR320B;MIR320C;MIR320D;MIR4903P;MIR1260
641	PTGDS	5730	0.135	MIR760
642	MBD2	8932	0.134	MIR1275;MIR320A;MIR320B;MIR320C;MIR320D;MIR3243P;MIR378C;MIR4093P;MIR422A;MIR378
643	EIF1B	10289	0.134	MIR320A;MIR320B;MIR320C;MIR320D;MIR320E
644	RRAGA	10670	0.133	MIR320A;MIR320B;MIR320C;MIR4555P;MIR6715P
645	RPRD1A	55197	0.133	MIR3243P;MIR3393P;MIR612;MIR760
646	FILIP1L	11259	0.132	MIR1275;MIR320A;MIR320B;MIR320C;MIR320D;MIR378B;MIR378C;MIR4093P;MIR422A;MIR6715P;MIR1269;MIR378
647	SEC14L1	6397	0.131	MIR320A;MIR320B;MIR320C;MIR320D;MIR3243P;MIR612;MIR7693P
648	ARAP2	116984	0.131	MIR378B;MIR378C;MIR4093P;MIR422A;MIR1269;MIR378
649	NSA2	10412	0.131	MIR378B;MIR378C;MIR422A;MIR378
650	CD302	9936	0.129	MIR283P;MIR320E
651	OTUD4	54726	0.128	MIR320A;MIR320B;MIR320C;MIR320D;MIR320E;MIR378B;MIR378C;MIR4093P;MIR422A;MIR378
652	RABEP1	9135	0.128	MIR4093P;MIR612;MIR1269
653	ESD	2098	0.128	MIR4093P
654	ZNF22	7570	0.127	MIR320A;MIR320B;MIR320C;MIR320D;MIR378B;MIR378C;MIR4093P;MIR422A;MIR5745P;MIR378
655	HILPDA	29923	0.127	MIR1260B;MIR3243P;MIR1260
656	UACA	55075	0.127	MIR4093P
657	REXO2	25996	0.126	MIR378B;MIR1269
658	TBCA	6902	0.124	MIR1273P;MIR283P;MIR4093P
659	RWDD1	51389	0.124	MIR320A;MIR320B;MIR320C;MIR320D;MIR612
660	RAB9A	9367	0.124	MIR1260B;MIR4555P;MIR760;MIR1260
661	CTNNAL1	8727	0.123	MIR320A;MIR320B;MIR320C;MIR320D;MIR320E;MIR3243P;MIR4093P
662	C11orf58	10944	0.123	MIR4555P;MIR6715P;MIR7693P
663	NSMCE2	286053	0.123	MIR760
664	SPATS2L	26010	0.122	MIR3395P;MIR378B;MIR378C;MIR4093P;MIR422A;MIR4903P;MIR1269;MIR378
665	SEC11A	23478	0.122	MIR1275;MIR378C;MIR422A;MIR4555P;MIR5745P;MIR378
666	OGFOD1	55239	0.122	MIR320E;MIR3243P;MIR4903P
667	MMD	23531	0.121	MIR320A;MIR320B;MIR320C;MIR320D;MIR320E;MIR4093P
668	MAK16	84549	0.121	MIR283P;MIR320A;MIR320B;MIR320C;MIR320D;MIR3393P;MIR378B;MIR378C;MIR422A;MIR4555P;MIR5745P;MIR378
669	MKLN1	4289	0.121	MIR193A5P;MIR320A;MIR320B;MIR320C;MIR320D;MIR7693P
670	SH3BGRL3	83442	0.121	MIR1275;MIR378C;MIR4093P;MIR422A;MIR4555P
671	CRISPLD2	83716	0.12	MIR1393P;MIR4835P;MIR6715P
672	MRC1	4360	0.12	MIR1275;MIR4093P
673	SAMHD1	25939	0.12	MIR320A;MIR320B;MIR320C;MIR320D;MIR320E;MIR4903P;MIR612
674	IRAK2	3656	0.118	MIR320A;MIR320B;MIR320C;MIR320D;MIR3395P
675	PHACTR2	9749	0.118	MIR193A5P
676	JMJD6	23210	0.117	MIR760;MIR7693P
677	UAP1	6675	0.116	MIR320A;MIR320B;MIR320C;MIR320D;MIR3243P;MIR378B;MIR378C;MIR4093P;MIR378
678	CASP7	840	0.116	MIR320A;MIR320B;MIR320C;MIR320D;MIR3243P;MIR378C;MIR422A;MIR378
679	KLHL2	11275	0.114	MIR283P;MIR378B;MIR378C;MIR4093P;MIR422A;MIR4555P;MIR4903P;MIR378
680	PLIN3	10226	0.114	MIR4835P
681	PPRC1	23082	0.114	MIR1275;MIR378B;MIR378C;MIR422A;MIR4835P;MIR4903P;MIR612;MIR378
682	CNOT2	4848	0.114	MIR1275;MIR193A5P;MIR283P;MIR4093P;MIR612
683	SYF2	25949	0.113	MIR283P;MIR320E;MIR378B;MIR378C;MIR422A;MIR4835P;MIR5745P;MIR612;MIR6715P;MIR7693P;MIR378
684	TNFRSF10D	8793	0.113	MIR3243P;MIR3395P;MIR378B;MIR378C;MIR422A;MIR612;MIR1269;MIR378
685	PCMTD1	115294	0.113	MIR283P;MIR320A;MIR320B;MIR320C;MIR320D;MIR3395P;MIR378C;MIR422A;MIR7693P;MIR378
686	CSGALNACT2	55454	0.113	MIR320A;MIR320B;MIR320C;MIR320D;MIR378B;MIR378C;MIR6715P;MIR378
687	UQCRH	7388	0.113	MIR320E
688	MS4A4A	51338	0.113	MIR760
689	MTHFD1L	25902	0.112	MIR193A5P;MIR320E;MIR4835P;MIR4903P;MIR612
690	ARHGAP26	23092	0.111	MIR320A;MIR320B;MIR320C;MIR320D
691	MRPL50	54534	0.111	MIR4555P
692	MT1E	4493	0.109	MIR612
693	PSMG2	56984	0.108	MIR320A;MIR320B;MIR320C;MIR320D
694	KALRN	8997	0.106	MIR1260B;MIR1275;MIR193A5P;MIR3131;MIR320A;MIR320B;MIR320C;MIR320D;MIR320E;MIR3243P;MIR378B;MIR378C;MIR422A;MIR4555P;MIR4835P;MIR4903P;MIR5745P;MIR6715P;MIR7693P;MIR1260;MIR1269;MIR378
695	INTS6	26512	0.106	MIR1275;MIR320A;MIR320B;MIR320C;MIR3243P;MIR378B;MIR378C;MIR4093P;MIR422A;MIR4555P;MIR5745P;MIR1269;MIR378
696	SAMD4A	23034	0.105	MIR1275;MIR193A5P;MIR283P;MIR4093P;MIR6715P;MIR1269
697	RNF122	79845	0.105	MIR1260B;MIR320A;MIR320B;MIR320C;MIR320D;MIR612;MIR1260;MIR1269
698	TIPRL	261726	0.104	MIR1275;MIR1393P;MIR320A;MIR320B;MIR320C;MIR320D;MIR3395P;MIR378C;MIR7693P;MIR378
699	TRIM44	54765	0.104	MIR320A;MIR320B;MIR320C;MIR320D;MIR378B;MIR378C;MIR422A;MIR4555P;MIR612;MIR378
700	ERP44	23071	0.104	MIR320A;MIR320B;MIR320C;MIR320D;MIR320E;MIR3395P;MIR5745P;MIR1269
701	HLA-DRB1	3123	0.104	MIR320A;MIR320B;MIR320C;MIR320D;MIR320E;MIR378C;MIR422A;MIR6715P;MIR378
702	CGGBP1	8545	0.103	MIR283P;MIR320A;MIR320B;MIR320C;MIR320D
703	PEX11B	8799	0.102	MIR1275
704	KLHL5	51088	0.102	MIR3243P;MIR612;MIR6715P;MIR1269
705	UBE2J1	51465	0.102	MIR4093P;MIR4555P;MIR760
706	CHST15	51363	0.102	MIR378C;MIR4835P
707	PPP1R18	170954	0.101	MIR320E;MIR3243P;MIR4555P;MIR4903P;MIR5745P;MIR6715P;MIR760
708	RPL39	6170	0.101	MIR4555P
709	PGM3	5238	0.1	MIR4903P
710	NCOA7	135112	0.1	MIR1275;MIR320A;MIR320B;MIR320C;MIR320D;MIR320E;MIR4555P;MIR4903P;MIR5745P;MIR612;MIR7693P;MIR1269
711	SNRK	54861	0.1	MIR378C;MIR422A;MIR4835P;MIR5745P;MIR378
712	URI1	8725	0.1	MIR320A;MIR320B;MIR320C;MIR320D;MIR320E;MIR4555P
713	BLOC1S6	26258	0.09978	MIR1275;MIR283P;MIR5745P;MIR760
714	PGM2	55276	0.0995	MIR378B;MIR378C;MIR422A;MIR5745P;MIR378
715	CRBN	51185	0.09802	MIR4093P
716	YTHDF2	51441	0.098	MIR1260B;MIR4093P;MIR760;MIR1260;MIR378
717	PNPLA8	50640	0.09777	MIR3131;MIR320E;MIR4093P
718	LNX2	222484	0.09751	MIR4093P;MIR612
719	ADCY3	109	0.09676	MIR320A;MIR320B;MIR320C;MIR320D;MIR3243P;MIR3395P;MIR5745P;MIR760;MIR1269
720	DUSP11	8446	0.09673	MIR4093P;MIR4903P
721	EEA1	8411	0.09665	MIR4093P
722	ARHGAP10	79658	0.09657	MIR1393P;MIR4555P;MIR760;MIR7693P
723	GJA4	2701	0.09446	MIR6715P;MIR760
724	PLK3	1263	0.09438	MIR1260B;MIR1275;MIR283P;MIR320A;MIR320B;MIR320C;MIR320D;MIR320E;MIR612
725	MMP19	4327	0.09314	MIR1260B;MIR193A5P;MIR4093P;MIR760;MIR1260
726	HSBP1	3281	0.09109	MIR320A;MIR320B;MIR320C;MIR320D;MIR3395P
727	PCNP	57092	0.09066	MIR320A;MIR320B;MIR320C;MIR320D;MIR4093P
728	PANX1	24145	0.08846	MIR1260B;MIR193A5P;MIR320A;MIR320B;MIR320C;MIR320D;MIR320E;MIR4555P;MIR760
729	ERN1	2081	0.08811	MIR193A5P;MIR612;MIR6715P
730	AIDA	64853	0.08797	MIR283P;MIR3243P;MIR378B;MIR378C;MIR4093P;MIR422A;MIR612;MIR1269;MIR378
731	SOCS6	9306	0.08603	MIR1260B;MIR283P;MIR378B;MIR378C;MIR4093P;MIR422A;MIR4835P;MIR1260;MIR1269;MIR378
732	PNRC2	55629	0.08473	MIR320A;MIR320B;MIR320C;MIR320D;MIR378C;MIR422A
733	IER5	51278	0.08451	MIR3243P;MIR3395P
734	ZNF267	10308	0.08374	MIR320A;MIR320B;MIR320C;MIR320D;MIR3395P
735	MAPK1IP1L	93487	0.08366	MIR320A;MIR320B;MIR320C;MIR320D;MIR4093P;MIR422A;MIR378
736	UFM1	51569	0.08221	MIR1260B;MIR320A;MIR320B;MIR320C;MIR320D;MIR320E;MIR3395P;MIR4093P;MIR1260
737	C1QTNF1	114897	0.08169	MIR1275;MIR3243P
738	TANC1	85461	0.08153	MIR1260B;MIR320A;MIR320B;MIR320C;MIR320D;MIR320E;MIR3395P;MIR4555P;MIR5745P;MIR612;MIR760;MIR1260;MIR1269
739	UHRF2	115426	0.08095	MIR1260B;MIR1275;MIR1393P;MIR3243P;MIR378C;MIR4093P;MIR4555P;MIR4835P;MIR612;MIR7693P;MIR1260
740	ATE1	11101	0.08063	MIR1275;MIR4093P
741	CAMSAP2	23271	0.07952	MIR320A;MIR320B;MIR320C;MIR320D;MIR4093P;MIR4555P
742	PRDM2	7799	0.0794	MIR1260B;MIR1275;MIR193A5P;MIR3243P;MIR3395P;MIR378B;MIR4093P;MIR4903P;MIR760;MIR7693P;MIR1260;MIR1269
743	PRPF38B	55119	0.07931	MIR1260B;MIR1275;MIR283P;MIR320A;MIR320B;MIR320C;MIR320D;MIR320E;MIR3243P;MIR4555P;MIR612;MIR6715P;MIR760;MIR1260
744	RPRD1B	58490	0.07756	MIR612;MIR6715P
745	PTS	5805	0.07695	MIR1260B;MIR193A5P;MIR320A;MIR320B;MIR320C;MIR320D;MIR320E;MIR378C;MIR1260
746	NAA25	80018	0.07603	MIR320A;MIR320B;MIR320C;MIR320D;MIR320E;MIR4093P
747	PLSCR4	57088	0.07576	MIR320A;MIR320B;MIR320C;MIR4093P;MIR7693P
748	RC3H1	149041	0.07506	MIR4555P;MIR612
749	FYTTD1	84248	0.07462	MIR320A;MIR320B;MIR320C;MIR320D;MIR320E;MIR3395P;MIR4903P;MIR612
750	MYADM	91663	0.07266	MIR1275;MIR941
751	TXLNG	55787	0.07167	MIR1275;MIR3395P
752	APOLD1	81575	0.07103	MIR3243P;MIR3395P;MIR1269
753	PLA2G2A	5320	0.06967	MIR760
754	ZBTB38	253461	0.06918	MIR1273P;MIR320A;MIR320B;MIR320C;MIR320D;MIR378C;MIR760
755	LACTB2	51110	0.06916	MIR283P;MIR320A;MIR320B;MIR320C;MIR320D;MIR4093P;MIR612
756	NXT1	29107	0.06846	MIR612
757	HECA	51696	0.06824	MIR3131;MIR320A;MIR320B;MIR320C;MIR320D;MIR320E
758	POMP	51371	0.06763	MIR4093P;MIR4903P;MIR5745P
759	NDUFB4	4710	0.06673	MIR5745P
760	CWC27	10283	0.06633	MIR283P;MIR3131;MIR378C;MIR5745P;MIR612;MIR6715P;MIR7693P
761	TMEM43	79188	0.06607	MIR1260B;MIR378C;MIR422A;MIR760
762	RPGR	6103	0.06587	MIR1275;MIR320A;MIR320B;MIR320C;MIR320D;MIR320E;MIR4093P;MIR4555P;MIR760;MIR7693P
763	ZNF83	55769	0.06582	MIR760
764	USP6NL	9712	0.06521	MIR378B;MIR378C;MIR4093P;MIR422A;MIR378
765	SGMS2	166929	0.0652	MIR3243P
766	ODF2L	57489	0.06502	MIR1260B;MIR283P;MIR4555P;MIR7693P;MIR1260
767	NANS	54187	0.06443	MIR1260B;MIR612;MIR6715P;MIR1260
768	RGCC	28984	0.06417	MIR320A;MIR320B;MIR320C;MIR320D;MIR7693P
769	WDFY1	57590	0.06397	MIR1275;MIR283P;MIR320A;MIR320B;MIR320C;MIR320D;MIR4093P
770	FKBP10	60681	0.06331	MIR5745P;MIR760
771	SIPA1L2	57568	0.06274	MIR378B;MIR378C;MIR422A;MIR1269;MIR378
772	PPIL4	85313	0.06232	MIR320E;MIR378C;MIR4093P;MIR422A;MIR378
773	PCMTD2	55251	0.06139	MIR320E;MIR378B;MIR378C;MIR422A;MIR1269;MIR378
774	USP53	54532	0.06131	MIR1260B;MIR283P;MIR320A;MIR320B;MIR320C;MIR320D;MIR320E;MIR378C;MIR4093P;MIR5745P;MIR612;MIR1260
775	NOL10	79954	0.06086	MIR1275;MIR3131;MIR3243P;MIR1269
776	FAM13B	51306	0.05912	MIR5745P
777	CHMP4B	128866	0.05884	MIR3243P;MIR4093P
778	MFF	56947	0.0582	MIR378B;MIR378C;MIR4093P;MIR422A;MIR1269;MIR378
779	CNOT6L	246175	0.05814	MIR320A;MIR320B;MIR320C;MIR320D;MIR4093P;MIR4555P;MIR1260;MIR1269
780	UBL5	59286	0.0555	MIR1275
781	GGT5	2687	0.05431	MIR612;MIR1269
782	SERPINB8	5271	0.05382	MIR378C;MIR5745P;MIR760;MIR378
783	CCNK	8812	0.05343	MIR320A;MIR320B;MIR320C;MIR320D;MIR320E;MIR3243P;MIR4093P;MIR1269
784	PACS1	55690	0.05319	MIR1275;MIR193A5P;MIR4835P;MIR612;MIR6715P
785	RIMKLB	57494	0.05253	MIR1260B;MIR1275;MIR320A;MIR320B;MIR320C;MIR320D;MIR378B;MIR378C;MIR4093P;MIR422A;MIR4555P;MIR4835P;MIR612;MIR760;MIR1260;MIR1269;MIR378
786	TMEM14B	81853	0.05224	MIR1260B;MIR320E;MIR378C;MIR422A;MIR1260;MIR378
787	TNIK	23043	0.05194	MIR193A5P;MIR4093P;MIR4555P;MIR612;MIR1269
788	MIER1	57708	0.05178	MIR1260B;MIR320A;MIR320B;MIR320C;MIR320D;MIR320E;MIR4555P;MIR760;MIR1260;MIR1269
789	NDUFA6	4700	0.05094	MIR378C;MIR760
790	STEAP4	79689	0.05036	MIR283P;MIR3395P;MIR4093P;MIR4903P;MIR612
791	THUMPD1	55623	0.05033	MIR193A5P;MIR320A;MIR320B;MIR320C;MIR320D;MIR320E;MIR378B;MIR378C;MIR422A;MIR5745P;MIR6715P;MIR1269;MIR378
792	ETV3	2117	0.04998	MIR193A5P;MIR3243P;MIR6715P
793	SENP5	205564	0.04873	MIR1275;MIR1393P;MIR283P;MIR320A;MIR320B;MIR320C;MIR320D;MIR3395P;MIR378C;MIR422A;MIR378
794	LCOR	84458	0.04762	MIR320A;MIR320B;MIR320C;MIR320D;MIR4093P;MIR5745P;MIR612
795	MTRF1L	54516	0.04717	MIR3131;MIR320A;MIR320B;MIR320C;MIR320D;MIR320E;MIR378B;MIR5745P;MIR1269
796	RNF168	165918	0.0464	MIR283P
797	DENND4A	10260	0.04479	MIR320A;MIR320B;MIR320C;MIR320D;MIR320E;MIR3395P;MIR4093P;MIR612
798	EXOC6	54536	0.04459	MIR283P;MIR320A;MIR320B;MIR320C;MIR320D;MIR320E;MIR3395P;MIR378B;MIR378C;MIR4093P;MIR612;MIR378
799	RFFL	117584	0.04439	MIR7693P
800	GLIS3	169792	0.04389	MIR1260B;MIR1275;MIR320A;MIR320B;MIR320C;MIR320D;MIR320E;MIR378B;MIR378C;MIR422A;MIR4555P;MIR5745P;MIR6715P;MIR378
801	ZNF189	7743	0.0438	MIR320A;MIR320B;MIR320C;MIR320D;MIR378B;MIR378C;MIR422A;MIR6715P;MIR378
802	RBM27	54439	0.04176	MIR283P;MIR320A;MIR320B;MIR320C;MIR320D;MIR320E;MIR3243P;MIR3395P
803	TINAGL1	64129	0.04001	MIR3395P;MIR612;MIR7693P
804	SDAD1	55153	0.03962	MIR193A5P;MIR378B;MIR378C;MIR422A;MIR378
805	COQ10B	80219	0.03958	MIR320A;MIR320B;MIR320C;MIR320D;MIR422A;MIR4555P;MIR5745P;MIR378
806	MLKL	197259	0.03815	MIR4555P;MIR7693P
807	AFAP1L1	134265	0.03784	MIR193A5P;MIR320E;MIR378C;MIR422A;MIR612;MIR378
808	MSANTD3	91283	0.03718	MIR1260B;MIR378B;MIR378C;MIR422A;MIR760;MIR1260;MIR378
809	PEAK1	79834	0.03695	MIR1393P;MIR320A;MIR320B;MIR320C;MIR320D;MIR378B;MIR378C;MIR422A;MIR4555P;MIR378
810	ZNF37A	7587	0.03689	MIR283P
811	NFASC	23114	0.0332	MIR320C;MIR320E;MIR3395P;MIR378B;MIR378C;MIR422A;MIR4555P;MIR4903P;MIR6715P;MIR1269;MIR378
812	PLEKHO2	80301	0.03258	MIR3243P;MIR4555P;MIR612;MIR7693P
813	CDC37L1	55664	0.03174	MIR7693P
814	PAPPA2	60676	0.03109	MIR3131;MIR760
815	NOM1	64434	0.03089	MIR320E;MIR4835P
816	EPB41L4A	64097	0.0307	MIR1260B;MIR1273P;MIR1275;MIR283P;MIR3395P;MIR378B;MIR378C;MIR422A;MIR4555P;MIR612;MIR760;MIR1260;MIR1269;MIR378
817	ZFC3H1	196441	0.02991	MIR1275;MIR283P;MIR3131;MIR378B;MIR1269
818	NOB1	28987	0.02842	MIR612
819	MCEE	84693	0.02798	MIR4093P
820	CCDC102B	79839	0.02681	MIR193A5P;MIR320A;MIR320B;MIR320C;MIR320D;MIR760
821	DCUN1D3	123879	0.02657	MIR1273P;MIR1275;MIR320C;MIR4093P;MIR612
822	RELL1	768211	0.02648	MIR283P;MIR320A;MIR320B;MIR320C;MIR320D;MIR320E;MIR6715P
823	PANK2	80025	0.0249	MIR1273P;MIR320A;MIR320B;MIR320C;MIR320D;MIR3243P;MIR3395P;MIR4093P;MIR4555P;MIR4903P;MIR6715P;MIR1269
824	BOD1	91272	0.02443	MIR1260B;MIR1260
825	TRAPPC6B	122553	0.02278	MIR283P;MIR320A;MIR320B;MIR320C;MIR320D;MIR320E;MIR3395P
826	ZNF529	57711	0.02156	MIR320E
827	SDE2	163859	0.0208	MIR1260B;MIR4093P;MIR4903P;MIR612;MIR760;MIR1260
828	ZNF121	7675	0.0201	MIR5745P
829	CCZ1B	221960	0.01911	MIR1260B;MIR193A5P;MIR283P;MIR4093P;MIR1260
830	ALPK3	57538	0.01875	MIR3243P;MIR612;MIR1269
831	MOB3C	148932	0.0186	MIR320A;MIR320B;MIR320C;MIR320D;MIR4555P;MIR5745P;MIR7693P;MIR941
832	C11orf96	387763	0.01845	MIR5745P
833	VCPIP1	80124	0.01822	MIR1260B;MIR320A;MIR320B;MIR320C;MIR320D;MIR378B;MIR378C;MIR422A;MIR612;MIR1260;MIR378
834	ZFAND1	79752	0.01782	MIR1275;MIR193A5P;MIR320A;MIR320B;MIR320C;MIR320D;MIR3243P;MIR3395P;MIR378C;MIR1269
835	TOMM6	100188893	0.01742	MIR4093P;MIR6715P;MIR7693P
836	SCLT1	132320	0.01468	MIR320E
837	TMA7	51372	0.01238	MIR320E
838	PLEKHG2	64857	0.008258	MIR1275;MIR378B;MIR378C;MIR422A;MIR4835P;MIR6715P;MIR378
839	ARRDC2	27106	0.005383	MIR320E;MIR3243P;MIR378B;MIR378C;MIR422A;MIR612;MIR760;MIR7693P;MIR378
840	BTBD19	149478	0.003777	MIR1260B;MIR3243P;MIR6715P;MIR760
841	OST4	100128731	0.003339	MIR1275;MIR4093P
842	SLC9B2	133308	0.001636	MIR1260B;MIR320E;MIR4093P;MIR4903P;MIR612;MIR1260
843	PLGLB1	5343	0.00105	MIR1275;MIR3395P;MIR4555P;MIR612;MIR7693P
844	POLR1H	30834	0	MIR193A5P
845	NUP42	11097	0	MIR1393P;MIR320A;MIR320B;MIR320C;MIR320D;MIR320E;MIR3243P;MIR3395P;MIR4093P;MIR4903P;MIR5745P
846	QTRT2	79691	0	MIR320A;MIR320B;MIR320C;MIR320D;MIR320E;MIR4555P;MIR5745P;MIR612;MIR760
847	GALNT18	374378	0	MIR4903P
848	TIMM10B	26515	0	MIR320A;MIR320B;MIR320C;MIR320D;MIR320E;MIR4093P;MIR4903P;MIR612
849	UTP11	51118	0	MIR4093P;MIR4903P;MIR612
850	CFAP97	57587	0	MIR283P;MIR320A;MIR320B;MIR320C;MIR320D;MIR4555P;MIR612
851	CCDC71L	168455	0	MIR283P;MIR3243P;MIR4093P;MIR612
852	CARMIL1	55604	0	MIR320A;MIR320B;MIR320C;MIR320D;MIR4555P;MIR5745P;MIR612;MIR760;MIR7693P
853	SMIM26	388789	0	MIR4093P
854	ADGRF5	221395	0	MIR3243P;MIR4093P;MIR760;MIR7693P
855	PBDC1	51260	0	MIR320A;MIR320B;MIR320C;MIR320D;MIR3395P;MIR378B;MIR378C;MIR422A;MIR4555P;MIR1269;MIR378
856	TMEM263	90488	0	MIR378C;MIR422A;MIR4903P;MIR941;MIR378
857	ADSS2	159	0	MIR283P;MIR320A;MIR320B;MIR320C;MIR320D
858	PLPP3	8613	0	MIR3243P;MIR3395P;MIR378B;MIR378C;MIR4093P;MIR422A;MIR378
859	SEM1	7979	0	MIR941
860	NIFK	84365	0	MIR612
861	TCEAL9	51186	0	MIR1260B;MIR1260
862	SF3B6	51639	0	MIR320C
863	UTP4	84916	0	MIR320A;MIR320B;MIR320C;MIR320D;MIR4555P;MIR5745P
864	TARS1	6897	0	MIR1260B;MIR760;MIR1260
865	GAREM1	64762	0	MIR5745P
866	WARS1	7453	0	MIR193A5P;MIR320A;MIR320B;MIR320C;MIR320D;MIR320E;MIR378B;MIR378C;MIR422A;MIR6715P;MIR378
867	CAVIN1	284119	0	MIR378B;MIR378C;MIR422A;MIR4903P;MIR378
868	CAVIN2	8436	0	MIR3395P;MIR4093P
869	CTSL	1514	0	MIR5745P
870	YBX3	8531	0	MIR4903P
